# Supplementary material for: Genetic Resources of Olea europaea L. in the Garda Trentino Olive Groves Revealed by Ancient Trees Genotyping and Parentage Analysis of Drupe Embryos
Source: Genes (Basel). 2020 Oct 6;11(10):1171. doi: 10.3390/genes11101171 (PMC7600466; doi:10.3390/genes11101171)
Supplement: Supplementary file 1 [file genes-11-01171-s001.zip]

Archive with 5 entries (5 files):
- new Figure S1.jpg
- new Figure S2.jpg
- new Figure S3.jpg
- new Figure S4.jpg
- Supplementary Tables_revised.xlsx
