# Supplementary material for: Genetic Resources of Olea europaea L. in the Garda Trentino Olive Groves Revealed by Ancient Trees Genotyping and Parentage Analysis of Drupe Embryos
Source: Genes (Basel). 2020 Oct 6;11(10):1171. doi: 10.3390/genes11101171 (PMC7600466; doi:10.3390/genes11101171)
Supplement: Supplementary file 1 [file genes-11-01171-s001.zip › Supplementary Tables_revised.xlsx]

## Sheet: Table S1
Table S1. Samples collected from ancient populations in the Garda Trentino area
		Number of samples collected
Tree	Accession Name	Branches	Suckers and/or basal sprouts	SSR code1	No. Analyzed markers	Cultivar assignment2
AGT001	unavailable	2	0	72	20	Casaliva CREA-OFA
AGT002	Casaliva	2	0	70	20	Frantoio WOGB (SSR code 81): our genotype is homozygous dca11-130, instead of heterozygous 130-178
AGT003	Casaliva	1	0	79	20	Casaliva CREA-OFA-like: gapu103a 144-178
AGT004	Casaliva	2	0	70	20	Frantoio WOGB (SSR code 81): our genotype is homozygous dca11-130, instead of heterozygous 130-178
AGT005	Casaliva	2	0	76	19	Molecular variant Frantoio WOGB: gapu103a major allele 178
AGT006	unavailable	2	0	70	20	Frantoio WOGB (SSR code 81): our genotype is homozygous dca11-130, instead of heterozygous 130-178
AGT007	Frantoio	1	0	70	20	Frantoio WOGB (SSR code 81): our genotype is homozygous dca11-130, instead of heterozygous 130-178
AGT008	Assurgente type	2	0	91 / 78	20	Genotype 91 = Razzaio WOGB (SSR code 600). Genotype 78 = Molecular variant of Frantoio WOGB: gapu103a minor allele 164
AGT009	Leccino	1	0	12	20
AGT010	Olif de Botès	2	0	70	20	Frantoio WOGB (SSR code 81): our genotype is homozygous dca11-130, instead of heterozygous 130-178
AGT011	Ancient	2	0	70	20	Frantoio WOGB (SSR code 81): our genotype is homozygous dca11-130, instead of heterozygous 130-178
AGT012	Razza del Lenzimot	3	3	70	20	Frantoio WOGB (SSR code 81): our genotype is homozygous dca11-130, instead of heterozygous 130-178
AGT013	Razza	1	0	73	20	Molecular variant Frantoio/Casaliva CREA-OFA: udo43 major allele 219
AGT014	Razza	2	0	70	20	Frantoio WOGB (SSR code 81): our genotype is homozygous dca11-130, instead of heterozygous 130-178
AGT015	Casaliva	3	0	70	20	Frantoio WOGB (SSR code 81): our genotype is homozygous dca11-130, instead of heterozygous 130-178
AGT016	unavailable	2	0	71	20	Frantoio CREA-OFA
AGT017	Casaliva	2	0	70	20	Frantoio WOGB (SSR code 81): our genotype is homozygous dca11-130, instead of heterozygous 130-178
AGT018	Razza	2	0	70	20	Frantoio WOGB (SSR code 81): our genotype is homozygous dca11-130, instead of heterozygous 130-178
AGT019	Unknown	2	1	98 / 70	20
AGT020	Casaliva	2	0	70	20	Frantoio WOGB (SSR code 81): our genotype is homozygous dca11-130, instead of heterozygous 130-178
AGT021	Trep type	2	0	87	20
AGT022	Unknown	1	0	92	19	Razzaio WOGB (SSR code 600): udo43 215 instead of 213
AGT023	Casaliva	2	0	70	20	Frantoio WOGB (SSR code 81): our genotype is homozygous dca11-130, instead of heterozygous 130-178
AGT024	Casaliva	2	0	70	20	Frantoio WOGB (SSR code 81): our genotype is homozygous dca11-130, instead of heterozygous 130-178
AGT025	Casaliva	2	0	70	20	Frantoio WOGB (SSR code 81): our genotype is homozygous dca11-130, instead of heterozygous 130-178
AGT026	Casaliva	2	0	70	20	Frantoio WOGB (SSR code 81): our genotype is homozygous dca11-130, instead of heterozygous 130-178
AGT027	Unknown	1	0	5	19
AGT028	Frantoio	1	0	70	20	Frantoio WOGB (SSR code 81): our genotype is homozygous dca11-130, instead of heterozygous 130-178
AGT029	unavailable	1	0	70	20	Frantoio WOGB (SSR code 81): our genotype is homozygous dca11-130, instead of heterozygous 130-178
AGT030	Favarol type	2	0	96	20
AGT031	Casaliva	2	0	70	20	Frantoio WOGB (SSR code 81): our genotype is homozygous dca11-130, instead of heterozygous 130-178
AGT032	Unknown	1	0	94	20
AGT033	Razza	2	0	70*	20	Molecular variant of Frantoio WOGB: three alleles at dca03
AGT034	Casaliva	2	0	70	20	Frantoio WOGB (SSR code 81): our genotype is homozygous dca11-130, instead of heterozygous 130-178
AGT035	Casaliva	2	0	77	20	Molecular variant Frantoio WOGB: gapu103a and udo43 major allele 178 and 219, respectively
AGT036	Regina del Garda	2	0	89 / 90	20	Genotye 89 = Maurino WOGB (SSR code 98): homozygous for gapu103-162, instead of 162-186. Genotype 90 = molecular variant of genotype 89, udo43 major allele 215 instead of 213
AGT037	Casaliva	2	0	70	20	Frantoio WOGB (SSR code 81): our genotype is homozygous dca11-130, instead of heterozygous 130-178
AGT038	Razza	3	0	70	20	Frantoio WOGB (SSR code 81): our genotype is homozygous dca11-130, instead of heterozygous 130-178
AGT039	unavailable	1	0	70	20	Frantoio WOGB (SSR code 81): our genotype is homozygous dca11-130, instead of heterozygous 130-178
AGT040	unavailable	1	0	70	20	Frantoio WOGB (SSR code 81): our genotype is homozygous dca11-130, instead of heterozygous 130-178
AGT041	unavailable	2	0	70	20	Frantoio WOGB (SSR code 81): our genotype is homozygous dca11-130, instead of heterozygous 130-178
AGT042	unavailable	2	1	100	20
AGT043	Casaliva	2	0	80	20	Molecular variant Frantoio WOGB: dca14 minor allele 186
AGT044	Unknown	2	1	96 / 70	20
AGT045	Razza type	2	0	70	20	Frantoio WOGB (SSR code 81): our genotype is homozygous dca11-130, instead of heterozygous 130-178
AGT046	Casaliva type	2	0	70	20	Frantoio WOGB (SSR code 81): our genotype is homozygous dca11-130, instead of heterozygous 130-178
AGT047	Razza	2	0	70	20	Frantoio WOGB (SSR code 81): our genotype is homozygous dca11-130, instead of heterozygous 130-178
AGT048	Casaliva	2	0	70	20	Frantoio WOGB (SSR code 81): our genotype is homozygous dca11-130, instead of heterozygous 130-178
AGT049	Casaliva	2	0	71	20	Frantoio CREA-OFA
AGT050	unavailable	2	0	71	20	Frantoio CREA-OFA
AGT051	Casaliva	2	1	71	20	Frantoio CREA-OFA
AGT052	Casaliva	2	0	71	20	Frantoio CREA-OFA
AGT053	unavailable	1	1	71	20	Frantoio CREA-OFA
AGT054	Razza	2	0	71	20	Frantoio CREA-OFA
AGT055	Casaliva	2	0	71	20	Frantoio CREA-OFA
AGT056	Favarol	2	0	102	20	Chalkidikis WOGB (SSR code 236): dca04 heterozygous instead of homozygous and dca 11 homozygous instead of heterozygous
AGT057	Unknown	2	0	97	20	Rosselino WOGB (SSR code 663): gapu103a heterozygous instead of homozygous and dca11 homozygous instead of heterozygous
AGT058	Casaliva type	2	0	71	20	Frantoio CREA-OFA
AGT059	Casaliva	2	0	75	20	Molecular variant Frantoio/Casaliva CREA-OFA: gapu103a major allele 176
AGT060	Trep type	2	1	96 / 70	20
AGT061	Casaliva	2	0	70	20	Frantoio WOGB (SSR code 81): our genotype is homozygous dca11-130, instead of heterozygous 130-178
AGT062	unavailable	1	2	70 / 88	20	Genotype 88: Frantoio-like, udo03 135 homozygous and udo43 major allele 209
AGT063	Unknown	1	2	71	20	Frantoio CREA-OFA
AGT064	Casaliva type	2	0	70	20	Frantoio WOGB (SSR code 81): our genotype is homozygous dca11-130, instead of heterozygous 130-178
AGT065	Casaliva type	2	1	71	20	Frantoio CREA-OFA
AGT066	Razza	1	0	70	18	Frantoio WOGB (SSR code 81): our genotype is homozygous dca11-130, instead of heterozygous 130-178
AGT067	Casaliva	2	1	71	20	Frantoio CREA-OFA
AGT068	Razza type	2	1	72 / 73	20	Genotype 72 = Casaliva CREA-OFA
AGT069	Casaliva	2	1	71	20	Frantoio CREA-OFA
AGT070	Casaliva type	2	0	74	20	Molecular variant Frantoio/Casaliva CREA-OFA: gapu103a major allele 166
AGT071	Unknown	2	0	99	17
AGT072	Razza	2	0	71	20	Frantoio CREA-OFA
AGT073	Unknown	2	1	71	20	Frantoio CREA-OFA
AGT074	Casaliva type	2	0	78	20	Molecular variant Frantoio WOGB: gapu103a minor allele 164
AGT075	Razza type	2	0	70	20	Frantoio WOGB (SSR code 81): our genotype is homozygous dca11-130, instead of heterozygous 130-178
AGT076	Casaliva type	2	0	71	20	Frantoio CREA-OFA
AGT077	Unknown	1	0	93	19
AGT078	Assurgente type	1	1	86	17
AGT079	Unknown	1	0	103	19
AGT080	Razza type	1	1	71 / 95	20	Genotye 71 = Frantoio CREA-OFA
AGT081	Casaliva type	1	1	70	20	Frantoio WOGB (SSR code 81): our genotype is homozygous dca11-130, instead of heterozygous 130-178
AGT082	Casaliva type	1	1	71	20	Frantoio CREA-OFA
AGT083	Assurgente type	0	1	98	17
AGT084	Casaliva type	1	0	71	20	Frantoio CREA-OFA
AGT085	Unknown	1	0	71	20	Frantoio CREA-OFA
AGT086	Assurgente type	1	0	91	17	Razzaio WOGB (SSR code 600)
AGT087	Razza type	2	0	81	20	Molecular variant Frantoio WOGB: dca16homozygous, instead of heterozygous
AGT088	Razza type	1	1	81	20	Molecular variant Frantoio WOGB: dca16homozygous, instead of heterozygous
AGT089	Leccino type	1	0	12	20
AGT090	Leccino type	1	0	12	20
AGT091	unavailable	1	1	85	20
AGT092	dwart plant	1	0	11	19
AGT093	Regina del Lago	1	0	101	19
AGT094	Casaliva type	1	1	70 / 105	18/16
AGT095	Casaliva type	1	1	70 or 71 / 82	19/18	Genotype 82: Molecular variant Frantoio: udo43 major allele 200
AGT096	Assurgente type	1	0	104	16
AGT097	Unknown	1	0	41	19
AGT098	Unknown	1	1	70 or 71 / 106	20 / 15
AGT099	Picholine	1	0	107	17	Picholine WOGB (SSR code 73 and 74): homozygous for gapu103a and dca11, instead of heterozygous
AGT100	Autochthonous	1	1	106 / 84	7. / 18	Genotype 84: Frantoio-like, dca18 176-178
AGT101	Autochthonous	1	1	106 / 70 or 71	7. / 19
AGT102	Autochthonous	1	1	106 / 83	18 / 19	Genotype 83: Molecular variant Frantoio, udo43 homozygous instead of heterozygous
AGT103	Autochthonous	1	1	108 / 70 or 71	2016-12-01
AGT104	Autochthonous	1	1	106 / many missing data	12/.4
AGT105	Unknown	1	1	106 / 83	19/18	Genotype 83: Molecular variant Frantoio, udo43 homozygous instead of heterozygous
AGT106	Casaliva	1	1	70 or 71	7
	Subtotal	170	35
	Total		205
1According to Table S4
2Cultivar assignment according to comparison with the World Olive Germplasm Bank of Córdoba and Morrocco [31, 32], the Italian database from the CREA-OFA [6] and the database from Perugia University [7]
* With extra allele at UDO03: 238-240-244.
Underscored trees with an estimated age of over 300 years-old (monumental)

## Sheet: Table S2
Table S2. Accessions collected (n=108) for varietal identification purposes from the six local germplasm collections inspected grouped by their genotype for 21 microsatellites markers analyzed.
SSR code	Group/accession name1	Germplams Collection2	Accession description	No. Of markers analyzed	MAKERS NOT AMPLIFIED	Cultivar identified3	Comments
1	1-Frantoio	AIPOL	Comincioli P01g AIPOL Puegnago (Bs)	20	DCA10	Frantoio	Molecular variant of Frantoio WOGBC: homozygous for dca16 instead of heterozygous.
		AIPOL	Casaliva Comincioli AIPOL Puegnago (Bs)	21
		SM	36. Brisighella, S. Massenza	21
		SM	63. Redar LG, S. Massenza	21
		ISFV	Casaliva 2	21
		ISFV	D2 Razza	21
		ISFV	Casaliva 1	20	gapu101
		ISFV	Pertegon 4	21
		ISFV	D4 Razza	21
2	2-Brisighella	SM	60. Brisighella LG, S. Massenza	21		Frantoio	Molecular variant of Frantoio WOGBC: homozygous for dca16 and major allele at udo43 215 instead of 217
3	3-Sargano	SM	33. Sargano, S. Massenza	21	diverso da col-06 in un allele di gapu103a	Frantoio	Molecular variant of Frantoio WOGBC: homozygous for dca16 and major allele gapu103a 178 instead of 174
4	4-Taggiasca	SM	41. Taggiasca, S. Massenza	21		Frantoio	Molecular variant of Frantoio WOGBC: homozygous for dca16, udo28 minor allele 155 instead of 151 and udo43 major allele 211 instead of 217
5	5-TRE3 e FAE/INN	ISFV	F3 TRE3 e FAE/INN	20	dca10
		ISFV	F2 TRE3 e FAE/INN	20	dca10
6	6-Pomera Comincioli	AIPOL	Pomera Comincioli AIPOL Puegnago (Bs)	21
7	7-Fort/Pertegon	ISFV	Fort 2	21
		ISFV	Pertegon 1	20	dca11
8	8-Gargnan	AIPOL	Gargnan 1 Gargano (Bs)	21
9	9-Gargnan	AIPOL	Gargnan 2 Gargano (Bs)	21
10	10-Maurino	Ischia	16. Maurino capitello 4 facce	21		Maurino	Molecular variant of Maurino WOGB (SSR code 98): gapu101 184-190 instead of 184-196
		SM	53. Maurino LG, S. Massenza	21
		Chiarani	Maurino chiarani	21
11	11-Cipresino	SM	56. Cipressino LG, S. Massenza	20	udo03	Cipresino	Cipressino WOGB (SSR code 378): homozygous for dca04 and dca16
12	12-Leccino	SM	21. Lazzaro S. Massenza	21		Leccino	Leccino from WOGB (SSR code 238 and 468): dca11 homozygous instead of heterozygous
13	13-Leccino	SM	55. Casaliva Pacini LG no. 18, S. Massenza	21		Leccino	Molecular variant of Leccino WOGB: udo43 minor allele 211 instead of 213
14	14-Leccino	Ischia	12. Bosana Ronchiel, Ischia	21		Leccino	Molecular variant of Leccino WOGB (SSR code 239): homozygous dca11, instead of heterozygous. Similar profile to a molecular variant of Leccino of WOGBC (accession COR000083 with accession name Leccio del Corno) for the 17 SSRs analyzed in common.
15	15-Leccino	SM	20. Leccio del Corno S. Massenza	21		Leccino	Molecular variant of Leccino WOGBC: dca16 major allele 176 instead of 174 and udo43 minor allele 215 instead of 213
16	16-Itrana	Ischia	10. Itrana Ronchiel, Ischia	21	dca14 tre alleli	Itrana	Molecular variant of Itrana WOGB (SSR code 137 and 432): dca04 and dca11 homozygous instead of heterozygous, (extra allele 156 at dca14 when compared agains the 17 SSRs in common with only WOGBC)
		Ischia	19. Tardiva cimitero Massone	21	dca14 tre alleli
		SM	30. Itrana, S. Massenza	21	dca14 tre alleli
17	17-Itrana	OC	Itrana olio Crù	21		Itrana	Molecular variant of ItranaWOGB: homozygous for dca04 and dca11, gapu103 major allele 196 instead of 188, (extra allele 156 at dca14 when compared agains the 17 SSRs in common with only WOGBC)
18	18-Itrana	SM	49. Itrana LG, S. Massenza	21		Itrana	Molecular variant of Itrana WOGB: homozygous for dca04 and dca11, dca18 major allele 180 instead of 178, (extra allele 156 at dca14 when compared agains the 17 SSRs in common with only WOGBC)
19	19-Moraiolo/Coratina/Correggiolo/Tanches	Ischia	3. Moraiolo Ronchiel. Ischia	20	udo03
		SM	23. Moraiolo S. Massenza	20	udo03
		SM	25. Coratina S. Massenza	20	udo03
		SM	31. Correggiolo, S. Massenza	20	udo03
		SM	51. Tanches LG, S. Massenza	20	udo03
20	20-Carboncella	SM	22. Carboncella S. Massenza	20	udo03
21	21-Favarol/Racioppa	Ischia	18. Favarol capitello 4 facce	21
		SM	28. Racioppa. S. Massenza	21
		SM	35. Favarol, S. Massenza	21
		SM	47. Racioppa LG, S. Massenza	21
		Chiarani	Favarol chiarani Lessinia	21
22	22-Favarol	ISFV	C2 Favarol	21
23	23-Gordal Sevillana	SM	34. Gordales, S. Massenza	20	udo03	Gordal Sevillana	Molecular variant of Gordal Sevillana WOGB (SSR code 482): homozygous for dca11 instead of heterozygous and udo43 allele 202 instead of 215
		SM	57. Gordales LG, S Massenza	20	udo03
24	24-Giarraffa	SM	59. Giarraffa LG, S. Massenza	20	udo03	Giarraffa	Same genotype for all loci in common, except for dca11, as WOGB Giarraffa (SSR code 423)
25	25-N.Brisighella/Piantone	Ischia	8. Nostrana di Brisighella Ronchiel, Ischia	19	udo03 dca10
		SM	62. Piantone LG, S. Massenza	18	udo03, dca10, dca11
26	26-Ghiacciola	Ischia	6. Ghiacciola Ronchiel, Ischia	20	udo03
27	27-Grappolo	SM	42. Redar, S. Massenza	21		Grappolo	Grappolo from WOGB (SSR code 96, the accession name in this database was Leccio del Corno, which was considered a synonymous of Grappolo)
		OC	Leccio del Corno Olio Crù	21
28	28-Pendolino	SM	43. Manzanilla, S. Massenza	21		Pendolino	Pendolino WOGB (SSR code 237): dca11 homozygous instead of heterozygous
		SM	52. Pendolino LG, S. Massenza	21
		Chiarani	Pendolino chiarani	21
29	29-Bosana	Ischia	13. Peranzana, Ischia Ronchiel	21	gapu103a homozygous instead of heterozygous	Bosana	Molecular variant of Bosana WOGB (SSR code 217, 462 and 464): dca11 and udo43 homozygous instead of homozygous. In WOGBC Peranzana detected as synonymous of Bosana
30	30-Bosana	Ischia	5. Coroncina delle Marche Ronchiel, Ischia	20	udo03	Bosana	Molecular variant of Bosana WOGB (SSR code 217, 462 and 464): dca11 and udo43 homozygous instead of homozygous. In WOGBC Peranzana detected as synonymous of Bosana
31	31-Bosana	SM	50. Peranzana LG, S. Massenza	20	udo03	Bosana	Molecular variant of Bosana WOGB (SSR code 217, 462 and 464): dca11 homozygous instead of homozygous. In WOGBC Peranzana detected as synonymous of Bosana
32	32-Dolce Agogia/Grossa di Spagna	SM	38. Dolce (Agogia?) S. Massenza	20	DCA14
		SM	61. Grossa di Spagna LG, S. Massenza	21
33	33-Nocellara del Belice	Ischia	1. Nocellara del Belice casa Nicola Ischia	17	DCA04, DCA10, UDO03, UDO39	Nocellara del Belice	Similar to Nocellara del Belice from Perugia database (PER046) for the 9 SSRs analyzed in common. Our accession is homozygous for gapu71B and heterozygous, instead of homozygous, for gapu103a
		SM	26. Nocellara del Belice S. Massenza	17	DCA04, DCA10, UDO03, UDO39
		SM	45. Nocellara LG, S. Massenza	18	DCA10, UDO03, UDO39
34	34-Tonda Iblea	Ischia	2. Tonda Iblea casa Nicola. Ischia	18	dca04, dca10, udo03		Similar to Giarfara WOGB (SSRcode 681): dca11 homozygous instead of heterozygous, udo43 211 instead of 215 and similar to Nocellara del Belice (SSR code 485/489): dca11 homozygous instead of heterozygous and udo43 211 instead of 213)
35	35-Dritta	SM	29. Dritta. S. Massenza	20	udo03		Very similar to Dritta di Moscufa (SSR code 434) and Ogliarola del Vulture (SSR code 450) from WOGB: dca04, dca11 and udo43 homozygous instead of heterozygous
36	36-Dritta	SM	48. Dritta LG, S. Massenza	20	UDO03 E ALLELE NULLO 171-DCA16
37	37-Gentile	SM	27. Gentile. S. Massenza	20	dca10
		SM	46. Gentile LG, S. Massenza	20	dca10
38	38-Grignan	Ischia	15. Grignan, Ischia Ronchiel	20	udo03
39	39-Grignan	SM	39. Grignan, S. Massenza	20	udo03
40	40-Grignan	Chiarani	Grignan chiarani	17	DCA10, dca14, gapu101, udo03
41	41-Grignano	ISFV	B3 Grignano	20	udo03
		ISFV	B1 Grignano	20	udo03
42	42-Bianchera	Ischia	13. Bianchera, Ischia Ronchiel	20	dca10		Similar to the profile of two accessions from WOGBC database for the 17 SSRs inspected in common. Istarska Bjelica (accession code COR000735), Plementa Bjelica (accession code COR000705), which differ among them for the major allele at locus dca04, while our accessions were homozygous for the minor allele at that same locus. Both accessions came from Croatia. In Bakkali et al 2019 they reported P…
		SM	54. Bianchera LG, S. Massenza	19	UDO03 E DCA 10
		Chiarani	Bianchera chiarani	19	UDO03 E DCA10
43	43-Ravece	OC	Ravece Olio Crù chioma gentile	18	DCA05, MANCANO 101, UDO03 E UDO43	Ravece	Ravece WOGB (SSR code 425): dca04 and dca16 homozygous instead of heterozygous
44	44-Coratina	OC	Coratina olio Crù	20	udo03	Coratina	Coratina WOGBC homozygous for dca04
45	45-Biancolilla	Ischia	14. Biancolilla, Ischia Ronchiel	20	udo03
46	46-Nociara	SM	37. Nociara, S. Massenza	20	udo03	Nociara	Nociara WOGB (SSR code 677): dca16 and udo43 homozygous instead of heterozygous)
47	47-Ravece	Ischia	4. Ravece Ronchiel. Ischia	19	udo03 dca14
48	48-Tranche	SM	32. Tranche, S. Massenza	20	udo03
49	49	AIPOL	Sconosciuta Limone strada bivio Tremosine(Bs)	21
50	50	Ischia	7. Spontanea Ronchiel, Ischia	21
51	51-Pisciottana	SM	24. Pisciottana S. Massenza	20	udo03
52	52-Mignola	Ischia	9. Mignola Ronchiel, Ischia	21
53	53-Pendolino162	SM	44. Lazzaro L.G., S. Massenza	20	dca10	Pendolino-162	Pendolino-162 WOGB (SSR code 596): dca11 homozygous instead of heterozygous
54	54-Casaliva type	AIPOL	tipo Casaliva Comincioli AIPOL P05i Puegnago (Bs)	21
55	55-Trep	Ischia	16. Trep. Ischia Ronchiel	20	udo03
56	56-Ravece	OC	Ravece olio Crù pollone basale giovanile	20	udo03
57	57-Ascolana Tenera	Ischia	11. Ascolana tenera, Ischia Ronchiel	19	UDO03, UDO43
58	58-Racioppella	Ischia	12. Racioppella, Ischia Ronchiel. Origine Basilicata	21
59	59-Piantone	SM	40. Piantone, S. Massenza	20	udo03
60	60-Picholine	SM	58. Picholine LG, S. Massenza	20	udo03	Picholine	Picholine WOGBC: our accession is homozygous for the major allele for dca03, instead of heterozygous
61	61-Bella di Cerignola	Ischia	17. Bella di Cerignola capitello 4 facce	10
62	62-Gaydoyrelia	SM	64. Bella di Spagna LG, S. Massenza	16	dca10, dca11, udo03, udo28 e udo39	Gaydoyrelia	Gaydoyrelia WOGB (SSR code 367): our accession is homozygous for dca04 and dca16 instead of heterozygous.
63	63-Bombolotto	ISFV	Bombolotto 3	21
		ISFV	Bombolotto 2	20	udo43
64	64-Bombolotto	ISFV	G3 Bombolotto Villa ARE	18	GAPU59, GAPU101 and UDO43
65	65-Favarol	ISFV	C1 Favarol	21
66	66-Fort	ISFV	Fort 1	21
67	67-Less	ISFV	Less 1	20	udo03
		ISFV	Less 3	20	udo03
68	68-Morchiaio	ISFV	G1 Nostran Villa ARE	18	GAPU101, GAPU103a and UDO03	Morchiaio	Morchiaio WOGB (SSR code 498, 503 to 506): dca11 homozygous and gapu59 208-212 instead of 208 homozygous
		ISFV	E5 Trepp Bargioni	20	gapu101
		ISFV	E3 Trepp Bargioni	20	gapu101
69	69-Rossanel	ISFV	A2 Rossanel	21
		ISFV	A4 Rossanel	21
1In Bold cultivar name identified with WOGB and UNIPG databases, all the other group names correspond to the accession(s) names. This group name, constituted by the SSR code-followed by the group/accession name, was that used for each unique genotype in the dendrogram of Figure 2.
2AIPOL: Associazione Interprovinciale Produttori Olivicoli Lombardi (Interprovincial Association of Lombard Olive Producers), ISFV: Istituto Sperimentale di Frutticoltura of Verona (Experimental Institute of Fruit Growing of Verona), OC: Centro Ricerche Ulivo-OlioCRU (Olive Research Centre, local consortium born in 2010), SM: Santa Massenza collection and Chiarani and Ischia private collections.
3Identified according to profile match with the databases consulted: World Olive Germplasm Banks of Córdoba and Morrocco [31, 32], Italian database [6] and the database from Perugia University [7]

## Sheet: Table S3
Table S3. Genetic profiles of the reference material analyzed with the set of 21 SSR markers.
Database1	Accession code2	Cultivar name	DCA03	DCA03	DCA04	DCA04	DCA05	DCA05	DCA10	DCA10	DCA11	DCA11	DCA14	DCA14	DCA16	DCA16	DCA18	DCA18	EMO90	EMO90	GAPU59	GAPU59	GAPU71A	GAPU71A	GAPU71B	GAPU71B	GAPU89	GAPU89	GAPU101	GAPU101	GAPU103A	GAPU103A	UDO03	UDO03	UDO05	UDO05	UDO12	UDO12	UDO28	UDO28	UDO39	UDO39	UDO43	UDO43
WOGBC	COR000062	Ascolana Tenera	232	250	131	163	204	206	160	160	162	162	179	188	124	154	170	174	185	187	212	212	209	213	119	139	160	176	198	200	134	174	133	133	134	136	154	154	123	131	177	177	177	213
WOGBC	COR001170	Bosana	244	246	131	139	200	204	164	164	140	140	188	188	122	154	176	182	185	191	212	222	211	213	121	125	160	194	n.a.	n.a.	164	174	n.a.	n.a.	136	136	157	165	131	151	177	177	177	189
WOGBC	COR000736	Carolea*	232	254	129	163	192	204	154	154	148	148	156	177/188	124	154	176	178	185	185	212	218	213	213	116	125	160	176	192	218	134	174	n.a.	n.a.	134	142	154	165	131	149	177	177	175	177
WOGBC	COR000090	Cipressino	242	244	131	163	200	204	154	158	126	140	172	181	149	164	168	174	191	195	208	208	213	213	119	125	158	194	192	206	148	158	133	133	136	136	165	165	131	151	177	183	209	215
WOGBC	COR000079	Coratina	240	244	129	163	196	204	178	178	130	130	181	188	149	172	174	178	185	191	212	212	209	223	119	139	160	176	198	218	134	162	n.a.	n.a.	134	136	154	165	123	169	171	183	177	200
WOGBC	COR000065	Dolce Agogia*	232	246	161	183	192	206	154	164	130	148	156	177/181	122	146	168	170	183	183	208	222	213	213	119	119	160	170	190	198	174	174	133	136	136	142	163	163	121	121	165	177	173	177
WOGBC	COR000080	Frantoio	238	244	129	131	196	204	178	178	130	130	181	188	149	156	174	176	185	191	208	212	213	223	119	139	160	194	184	198	162	174	133	133	136	136	163	165	151	169	171	171	177	217
WOGBC	COR000068	Itrana	240	250	129	163	196	204	156	174	148	148	177	188	122	124	170	178	185	185	212	222	209	213	121	139	160	206	184	200	162	162	133	133	134	136	154	154	123	131	183	183	175	177
WOGBC	COR000082	Leccino	244	254	129	131	196	204	156	178	130	130	181	181	149	174	174	174	185	191	208	212	213	223	119	139	160	206	198	200	174	186	133	133	136	136	154	165	149	169	171	175	213	217
WOGBC	COR000084	Maurino*	238	254	129	131	204	204	156	178	130	140	172	181	149	172	174	174	185	185	208	212	213	223	139	139	160	206	184	190	162	162	133	133	136	136	163	163	151	169	183	183	177	213
WOGBC	COR000078	Moraiolo	232	244	129	187	204	204	164	164	140	140	172	188	146	149	176	182	185	191	212	222	213	213	119	125	160	194	192	206	148	148	133	135	136	136	165	165	131	151	177	177	217	219
WOGBC	COR000087	Pendolino*	244	254	130	130	204	204	156	178	140	140	172	188	149/153	172	174	176	185	191	212	212	213	223	119	139	160	208	198	200	174	186	133	133	134	136	154	165	151	151	171	175	n.a.	n.a.
WOGBC	COR000009	Picual	240	250	131	131	204	204	156	156	140	140	188	188	124	154	168	174	185	185	212	222	213	213	116	125	160	176	192	218	134	160	131	133	134	136	154	163	149	151	171	173	211	215
CREA-OFA	A#51	Casaliva	238	244	129	131	n.a.	n.a.	178	180	n.a.	n.a.	181	188	149	156	174	176	185	191	208	212	213	223	119	139	160	194	184	198	162	174	n.a.	n.a.	n.a.	n.a.	163	165	151	169	171	171	177	215
CREA-OFA	CRA-OLI/92	Frantoio	238	244	129	131	n.a.	n.a.	178	180	n.a.	n.a.	181	188	149	156	174	176	185	191	208	212	213	223	119	139	160	194	184	198	162	174	n.a.	n.a.	n.a.	n.a.	163	165	151	169	171	171	177	217
CREA-OFA	CRA-OLI/93	Leccino	244	254	129	131	n.a.	n.a.	156	178	n.a.	n.a.	181	181	149	174	174	174	185	191	208	212	213	223	119	139	160	206	198	200	174	186	n.a.	n.a.	n.a.	n.a.	154	165	149	169	171	175	213	217
1WOGBC: Worldwide Olive Germplasm Bank from Córdoba, Spain. CREA-OFA: Consiglio per la Ricerca in agricoltura e l'analisi dell'Economia Agraria - Centro di Ricerca per l’Olivicoltura, Frutticoltura, Agrumicoltura of Rende, Italy.
2Accession code given in the database of origin.
n.a.: not available data
*Compared to the database of origin [31], a homozygous genotype instead of heterozygous was obtained for Maurino accession at locus GAPU103A. Pendolino at locus UDO12 in our laboratory conditions resulted heterozygous, while in the database of origin was homozygous and an extra allele was detected for Pendolino at locus DCA16 and for Carolea and Dolce Agogia at locus DCA14.

## Sheet: Table S4
Table S4. Unique genotypes identified among the local germplasm collections and the ancient populations set of samples for the set of 21 SSR markers analyzed.
Sample set*	SSR code	DCA03	DCA03	DCA04	DCA04	DCA05	DCA05	DCA10	DCA10	DCA11	DCA11	DCA14	DCA14	DCA16	DCA16	DCA18	DCA18	EMO90	EMO90	GAPU59	GAPU59	GAPU71A	GAPU71A	GAPU71B	GAPU71B	GAPU89	GAPU89	GAPU101	GAPU101	GAPU103A	GAPU103A	UDO03	UDO03	UDO05	UDO05	UDO12	UDO12	UDO28&	UDO28&	UDO39	UDO39	UDO43	UDO43
COL	1	238	244	129	131	196	204	178	178	130	130	181	188	149	149	174	176	185	191	208	212	213	223	119	139	160	194	184	198	162	174	133	133	136	136	163	165	151	169	171	171	177	217
COL	2	238	244	129	131	196	204	178	178	130	130	181	188	149	149	174	176	185	191	208	212	213	223	119	139	160	194	184	198	162	174	133	133	136	136	163	165	151	169	171	171	177	215
COL	3	238	244	129	131	196	204	178	178	130	130	181	188	149	149	174	176	185	191	208	212	213	223	119	139	160	194	184	198	162	178	133	133	136	136	163	165	151	169	171	171	177	217
COL	4	238	244	129	131	196	204	178	178	130	130	181	188	149	149	174	176	185	191	208	212	213	223	119	139	160	194	184	198	162	174	133	133	136	136	163	165	155	169	171	171	177	211
COL & AGT	5	238	238	129	129	204	204			140	140	188	188	149	154	170	176	185	187	212	212	209	213	119	119	160	160	184	198	162	174	133	133	136	136	154	163			171	177	177	215
COL	6	244	244	131	131	196	204	178	178	180	180	188	188	149	149	174	176	183	185	212	212	209	223	119	125	194	194	184	190	158	162	133	133	136	136	163	163	131	169	171	177	177	215
COL	7	244	244	131	131	196	204	178	178	180	180	188	188	149	160	174	176	183	185	212	212	209	223	119	125	194	194	184	190	158	162	133	133	136	136	163	163	131	169	171	177	177	215
COL	8	244	244	131	131	196	204	178	178	180	180	188	188	149	149	174	176	183	185	212	212	209	223	119	125	194	194	184	190	158	162	133	133	136	136	163	163	131	169	171	177	177	213
COL	9	244	244	131	131	196	204	176	176	180	180	188	188	149	149	174	176	183	185	212	212	209	223	119	125	194	194	184	190	158	162	133	133	136	136	163	163	131	169	171	177	177	215
COL	10	238	254	129	131	204	204	156	178	130	140	172	181	149	172	174	174	185	185	208	212	213	223	139	139	160	206	184	190	162	186	133	133	136	136	163	163	151	169	183	183	177	213
COL & AGT	11	242	244	131	131	200	204	154	158	126	140	172	181	149	149	168	174	191	195	208	208	213	213	119	125	158	194	192	206	148	158			136	136	165	165	131	151	177	183	211	215
COL & AGT	12	244	254	129	131	196	204	156	178	130	130	181	181	149	174	174	174	185	191	208	212	213	223	119	139	160	206	198	200	174	186	133	133	136	136	154	165	149	169	171	175	213	217
COL	13	244	254	129	131	196	204	156	178	130	130	181	181	149	174	174	174	185	191	208	212	213	223	119	139	160	206	198	200	174	186	133	133	136	136	154	165	149	169	171	175	211	217
COL	14	244	254	129	131	196	204	156	178	130	130	181	181	149	174	174	174	185	191	208	212	213	223	119	139	160	206	198	200	174	190	133	133	136	136	154	165	149	169	171	175	213	217
COL	15	244	254	129	131	196	204	156	178	130	130	181	181	149	176	174	174	185	191	208	212	213	223	119	139	160	206	198	200	174	186	133	133	136	136	154	165	149	169	171	175	215	217
COL	16	240	250	129	129	196	204	156	174	148	148	156/177	188	122	124	170	178	185	185	212	222	209	213	121	139	160	206	184	200	162	188	133	133	134	136	154	154	123	131	183	183	175	177
COL	17	240	250	129	129	196	204	156	174	148	148	156/177	188	122	124	170	178	185	185	212	222	209	213	121	139	160	206	184	200	162	196	133	133	134	136	154	154	123	131	183	183	175	177
COL	18	240	250	129	129	196	204	156	174	148	148	156/177	188	122	124	170	180	185	185	212	222	209	213	121	139	160	206	184	200	162	188	133	133	134	136	154	154	123	131	183	183	175	177
COL	19	244	244	129	129	204	204	164	164	140	140	172	188	149	149	176	182	185	191	212	222	213	213	119	125	160	194	192	206	148	148			136	136	165	165	131	151	177	177	177	219
COL	20	244	244	129	129	204	204	164	164	140	140	172	188	149	149	176	182	185	191	212	222	213	213	119	125	160	194	192	206	148	148			136	136	165	165	131	151	177	177	177	215
COL	21	240	244	129	131	196	204	178	178	130	140	181	188	154	154	170	176	185	187	208	208	213	213	119	139	160	160	184	198	162	174	133	133	136	136	154	163	131	169	171	177	177	215
COL	22	240	244	129	131	196	204	178	178	130	140	181	188	154	156	170	176	185	187	208	208	213	213	119	139	160	160	184	198	162	174	133	133	136	136	154	163	131	169	171	177	177	215
COL	23	250	254	163	163	204	204	156	156	162	162	179	188	124	174	174	182	185	185	212	212	209	213	116	139	176	206	200	218	134	186			134	134	154	154	123	149	183	183	175	202
COL	24	250	254	163	163	204	204	156	156	164	164	179	188	124	174	174	182	185	185	212	212	209	213	116	139	176	208	200	218	134	186			134	134	154	154	123	149	183	183	175	213
COL	25	254	254	129	129	204	206			180	180	188	188	154	174	170	174	183	185	212	212	213	213	116	119	160	206	190	200	134	158			134	136	154	163	149	169	179	183	175	177
COL	26	254	254	129	129	204	206	160	160	180	180	188	188	154	174	170	174	183	185	212	212	213	213	116	119	160	206	190	200	134	158			134	136	154	163	147	169	179	183	175	177
COL	27	238	254	129	129	204	204	178	178	130	140	172	181	146	156	174	176	185	191	208	212	213	223	119	139	194	206	198	200	174	186	133	133	136	136	154	165	151	151	183	183	173	217
COL	28	244	254	129	129	204	204	156	178	140	140	172	188	149	172	174	176	185	191	212	212	213	223	119	139	160	208	198	200	174	186	133	133	134	136	154	165	151	151	171	175	213	217
COL	29	244	246	131	139	200	204	164	164	140	140	188	188	122	154	176	182	185	191	212	222	211	213	121	125	160	194	192	206	174	174	133	133	136	136	157	165	131	151	177	177	189	189
COL	30	244	246	131	139	200	204	164	164	140	140	188	188	122	154	176	182	185	191	212	222	211	213	121	125	160	194	192	206	174	178			136	136	157	165	131	151	177	177	189	189
COL	31	244	246	131	139	200	204	164	164	140	140	188	188	122	154	176	182	185	191	212	222	211	213	121	125	160	194	192	206	174	178			136	136	157	165	131	151	177	177	177	189
COL	32	238	244	131	131	204	204	178	178	130	162	181	181	124	156	174	176	191	191	208	212	213	223	119	125	160	194	198	206	148	174	133	133	136	136	165	165	149	169	171	171	213	217
COL	33	244	250	129	131	204	204			148	148	156	177	149	174	170	174	185	191	212	212	213	213	139	139	160	206	200	206	148	186			134	136	154	165	149	151			175	213
COL	34	244	250			204	204			148	148	156	177	149	174	170	174	185	191	212	212	213	213	139	139	160	206	200	206	148	186			134	136	154	165	149	151	171	171	175	211
COL	35	240	240	149	149	192	206	168	168	140	140	156	177	122	171	170	174	183	187	208	212	213	213	119	125	170	194	192	198	148	174			136	136	154	163	151	151	189	189	173	173
COL	36	240	240	149	149	192	206	168	168	140	140	156	177	122	122	170	174	183	187	208	212	213	213	119	125	170	194	192	198	148	174			136	136	154	163	151	151	189	189	173	173
COL	37	244	244	129	129	192	212			130	130	181	188	149	154	174	176	183	187	208	208	209	213	119	125	158	194	190	198	156	174	127	127	136	136	154	163	133	139	177	177	177	217
COL	38	240	250	131	131	204	206	156	160	140	140	179	188	154	154	170	174	185	187	212	212	209	213	116	125	160	206	190	200	158	186			134	136	154	154	149	169	177	183	213	215
COL	39	240	250	131	131	204	206	156	160	140	140	179	188	154	154	170	174	185	187	212	212	209	213	116	125	160	208	190	200	158	186			134	136	154	154	149	169	177	183	213	215
COL	40	240	250	131	131	204	206			140	162	157	157	154	154	170	174	185	187	212	212	209	213	116	125	160	202			158	186			134	136	154	154	149	169	177	183	213	215
COL & AGT	41	240	250	131	131	204	206	156	160	140	162	179	188	124	154	170	174	185	187	212	212	209	213	116	125	160	206	190	200	158	158			134	136	154	154	149	149	177	183	213	215
COL	42	240	250	131	131	192	204			140	162	179	179	124	171	170	174	183	185	212	212	209	213	125	125	194	194	192	218	134	148	133	133	134	136	154	163	151	169	177	189	177	177
COL	43	240	250	131	131	204	204	156	156	140	162	179	188	174	174	170	178	185	187	212	222	209	213	125	139	160	176			148	174			134	136	154	154	131	149	183	183
COL	44	240	244	129	129	196	204	178	178	130	130	181	188	149	172	174	178	185	191	212	212	209	223	119	139	160	176	198	218	134	162			134	136	154	165	123	169	171	183	177	200
COL	45	240	254	131	131	204	204	156	156	148	148	188	188	174	174	174	176	185	191	212	212	209	213	116	125	160	176	206	218	134	148			134	136	154	165	123	131	183	183	213	217
COL	46	240	254	129	149	196	206	172	172	140	162	181	181	149	149	166	170	185	191	212	222	209	213	119	123	160	206	198	218	174	174			134	140	154	165	149	159	171	183	181	181
COL	47	246	250	131	131	204	204	156	156	162	162			154	174	168	174	185	185	212	222	209	213	125	139	160	206	244	244	184	186			134	136	154	154	123	151	183	183	213	213
COL	48	244	244	129	131	192	204	164	164	140	148	156	177	154	154	170	182	183	191	208	212	213	213	119	125	160	160	190	206	174	174			136	136	163	165	131	151	177	177	187	215
COL	49	240	240	151	151	196	202	158	158	126	140	172	183	144	146	166	176	185	185	208	222	209	235	119	123	158	160	262	262	160	160	129	129	136	136	157	157	169	169	139	145	169	169
COL	50	244	244	129	132	196	204	178	178	140	140	181	188	149	149	176	176	185	185	208	222	213	223	119	119	158	160	184	184	158	162	133	133	136	136	163	163	151	167	171	171	177	189
COL	51	240	240	129	139	204	208	166	166	130	148	156	177	154	154	170	170	185	195	218	222	211	213	119	125	158	160	192	192	148	148			136	142	165	165	169	169	145	177	177	200
COL	52	244	244	139	139	196	204	170	170	134	134	172	188	149	149	156	170	191	191	212	212	209	213	119	139	160	160	184	198	158	174	131	131	136	140	165	165	131	159	177	177	177	177
COL	53	244	244	129	129	204	204			140	140	172	188	149	174	174	176	185	185	208	212	213	223	119	139	158	160	184	200	162	186	133	133	136	136	163	163	151	169	171	175	173	217
COL	54	238	240	129	129	196	206	160	160	130	140	181	188	149	149	170	176	183	191	208	212	213	223	125	139	160	194	198	198	174	174	133	133	136	136	163	165	131	169	171	179	177	215
COL	55	240	240	129	131	204	206	160	160	140	140	188	188	149	154	170	174	183	187	208	208	209	213	119	125	160	194	190	198	158	174			136	136	154	163	131	131	179	179	217	217
COL	56	244	254	129	131	204	204	156	178	130	140	181	188	122	174	176	176	185	185	212	222	213	223	119	125	160	160	184	184	158	162			136	136	163	163	151	169	171	171	189	213
COL	57	250	250	131	131	204	206	160	160	162	162	179	188	124	154	170	174	185	187	212	212	209	213	119	139	160	176	198	200	134	174			134	136	154	154	123	131	177	177
COL	58	254	254	129	129	204	210			126	126	188	188	168	168	168	178	185	185	212	222	213	213	123	139	160	176	194	194	158	186	133	133	134	142	154	154	123	167	179	183	179	179
COL	59	254	254	131	131	204	206	156	160	162	162	179	188	124	149	174	186	185	187	212	212	209	213	116	125	176	194	198	200	158	186			134	136	154	154	149	169	179	183	213	213
COL	60	254	254	161	161	200	204			130	130	188	188	146	174	168	178	185	191	212	212	213	213	119	139	160	176	200	206	148	190			134	136	154	165	149	151			211	219
COL	61	240	240									157	157			168	174			212	212	207	213	115	119					134	180					154	154			171	171
COL	62	250	254	129	129	204	206					179	179	154	154	168	174	185	185	212	212	207	213	115	119	160	176	200	218	134	180			138	142	154	154					175	177
COL	63	232	250	129	163	204	204	156	160	140	162	179	188	154	174	170	174	185	187	208	212	209	213	119	139	160	176	198	200	176	186	131	133	134	136	154	154	123	131	179	183	215	217
COL	64	232	254	125	129	204	206	160	160	140	140	179	188	124	149	170	174	187	187			213	213	116	119	176	194			134	174	129	133	134	136	154	154	149	169	177	183
COL	65	240	244	129	131	196	204	178	178	130	140	181	188	154	156	170	176	185	187	208	208	213	213	119	139	160	160	184	198	166	174	133	133	136	136	154	163	131	169	171	177	177	215
COL	66	244	244	131	131	196	204	178	178	180	180	188	188	149	160	174	176	183	185	212	212	209	223	119	125	194	194	184	190	158	162	133	133	136	136	163	163	131	169	171	177	177	217
COL	67	240	244	129	131	196	204	160	178	140	140	188	188	154	156	170	176	187	191	208	208	213	223	119	125	160	194	198	198	174	178			136	136	154	165	169	169	171	179	177	177
COL	68	232	240	129	131	204	206	160	160	140	140	188	188	149	154	170	174	183	187	208	212	209	213	119	125	160	194			158	174	133	133	136	136	154	163	131	131	179	179	177	215
COL	69	238	238	131	131	204	204	160	160	130	140	181	188	149	154	174	174	187	191	208	212	213	223	119	125	160	160	198	198	174	176	133	133	136	136	154	165	131	151	179	179	217	219
AGT	70	238	244	129	131	196	204	178	178	130	130	181	188	149	156	174	176	185	191	208	212	213	223	119	139	160	194	184	198	162	174	133	133	136	136	163	165			171	171	177	217
AGT	71	238	244	129	131	196	204	178	180	130	130	181	188	149	156	174	176	185	191	208	212	213	223	119	139	160	194	184	198	162	174	133	133	136	136	163	165			171	171	177	217
AGT	72	238	244	129	131	196	204	178	180	130	130	181	188	149	156	174	176	185	191	208	212	213	223	119	139	160	194	184	198	162	174	133	133	136	136	163	165			171	171	177	215
AGT	73	238	244	129	131	196	204	178	180	130	130	181	188	149	156	174	176	185	191	208	212	213	223	119	139	160	194	184	198	162	174	133	133	136	136	163	165			171	171	177	219
AGT	74	238	244	129	131	196	204	178	180	130	130	181	188	149	156	174	176	185	191	208	212	213	223	119	139	160	194	184	198	162	166	133	133	136	136	163	165			171	171	177	217
AGT	75	238	244	129	131	196	204	178	180	130	130	181	188	149	156	174	176	185	191	208	212	213	223	119	139	160	194	184	198	162	176	133	133	136	136	163	165			171	171	177	217
AGT	76	238	244	129	131	196	204	178	178	130	130	181	188	149	156	174	176	185	191	208	212	213	223	119	139	160	194			162	178	133	133	136	136	163	165			171	171	177	217
AGT	77	238	244	129	131	196	204	178	178	130	130	181	188	149	156	174	176	185	191	208	212	213	223	119	139	160	194	184	198	162	178	133	133	136	136	163	165			171	171	177	219
AGT	78	238	244	129	131	196	204	178	178	130	130	181	188	149	156	174	176	185	191	208	212	213	223	119	139	160	194	184	198	164	174	133	133	136	136	163	165			171	171	177	217
AGT	79	238	244	129	131	196	204	178	178	130	130	181	188	149	156	174	176	185	191	208	212	213	223	119	139	160	194	184	198	144	178	133	133	136	136	163	165			171	171	177	215
AGT	80	238	244	129	131	196	204	178	178	130	130	181	186	149	156	174	176	185	191	208	212	213	223	119	139	160	194	184	198	162	174	133	133	136	136	163	165			171	171	177	217
AGT	81	238	244	129	131	196	204	178	178	130	130	181	188	149	149	174	176	185	191	208	212	213	223	119	139	160	194	184	198	162	174	133	133	136	136	163	165			171	171	177	217
AGT	82	238	244	129	131	196	204			130	130	181	188	149	156	174	176	185	191	208	212	213	223	119	139	160	194	184	198	162	174	133	133	136	136	163	165					177	200
AGT	83	238	244	129	131	196	204			130	130	181	188	149	156	174	176	185	191	208	212	213	223	119	139	160	194	184	198	162	174	133	133	136	136	163	165			171	171	177	177
AGT	84	238	244	129	131	196	204			130	130	181	188	149	156	176	178	185	191	208	212	213	223	119	139	160	194			162	174	133	133	136	136	163	165			171	171	177	217
AGT	85	238	238	129	129	196	204	178	178	130	130	181	188	174	174	174	176	185	187	208	208	209	213	125	139	194	194	184	198	162	174	133	133	134	136	154	163			177	177	177	177
AGT	86	238	238	129	129	196	204					188	188	124	156	174	174	185	191	208	212	209	223	116	119	194	206	198	200	162	162			134	136	154	165			171	179	177	213
AGT	87	244	244	131	131	196	204	178	178	140	140	188	188	149	160	174	176	183	185	212	212	209	223	119	125	194	194	184	190	158	162	133	133	136	136	163	163			171	177	177	215
AGT	88	238	244	129	131	196	204	178	178	130	130	181	188	149	156	174	176	185	191	208	212	213	223	119	139	160	194	184	198	162	174	135	135	136	136	163	165			171	171	177	209
AGT	89	238	254	129	131	204	204	156	178	130	140	172	181	149	172	174	174	185	185	208	212	213	223	139	139	160	206	184	190/196	162	162	133	133	136	136	163	163			183	183	177	213
AGT	90	238	254	129	131	204	204	156	178	130	140	172	181	149	172	174	174	185	185	208	212	213	223	139	139	160	206	184	190/196	162	162	133	133	136	136	163	163			183	183	177	215
AGT	91	240	240	129	131	204	206	160	160	140	140	188	188	149	154	170	174	183	187	208	208	209	213	119	125	160	194	190	198	158	174			136	136	154	163			179	179	177	213
AGT	92	240	240	129	131	204	206	160	160	140	140	188	188	149	154	170	174	183	187	208	208	209	213	119	125	160	194	190	198	158	174			136	136	154	163			179	179	177	215
AGT	93	238	244	129	131	204	204			130	140	181	188	146	146	160	176	185	191	212	218	209	213	119	125	160	206	192	198	158	158	133	133	136	136	157	165			171	171	189	217
AGT	94	240	240	129	131	204	206	160	160	140	140	188	188	149	154	170	174	183	187	208	208	209	213	122	125	160	194	190	198	158	174	133	133	136	136	154	163			179	179	177	215
AGT	95	240	240	129	131	204	206	160	160	140	140	188	188	149	154	170	174	183	187	208	208	209	213	122	125	160	194	190	198	158	174			136	136	154	163			179	179	177	211
AGT	96	254	254	131	163	204	206	156	160	140	162	179	188	154	176	170	182	183	185	208	212	209	209	125	139	160	211	190	200	134	158			134	136	154	163			177	183	175	177
AGT	97	240	246	129	131	192	204	164	164	140	140	156	172/177	149	154	170	182	183	187	208	208	211	213	119	125	160	160	190	198	162	174	135	135	136	136	154	163			177	189	189	217
AGT	98	240	254	131	163	204	204					188	188	149	174	170	174	185	187	208	212	209	209	119	139	194	206	198	200	174	186			134	136	154	154			179	183	177	213
AGT	99	240	254	131	163	204	204					188	188	149	174	170	174	185	187	208	212	209	209	119	139	194	214	198	200	174	186			134	136	154	154			179	183	177	213
AGT	100	244	254	129	131	196	204	156	178	130	130	181	181	149	174	174	174	185	191	208	212	213	223	119	139	160	206	198	200	174	186	133	133	136	136	154	165			171	175/177	211	217
AGT	101	244	254	129	129	196	204	178	178	130	130	181	181	149	174	174	174	185	185	208	212	213	213	119	139	160	206	198	200	174	186			134	136	154	163			183	183	173	177
AGT	102	244	254	131	163	204	204	156	156	162	162	156	177	122	124	168	178	185	195	212	218	213	213	116	121	160	206	192	218	134	148	133	135	134	136	154	165			177	177	175	217
AGT	103	250	250	132	132	202	204	154	154	140	140	156	177	146	178	172	174	185	185	212	222	209	213	122	139	170	176	192	218	134	156			134	142	154	154			181	181	175	177
AGT	104	232	244	131	131	196	204					188	188	149	160	176	176	183	185	212	212	209	223	119	125	194	194	184	190	158	162			136	136					171	177	177	215
AGT	105	232	244	131	131	196	204					188	188			176	176	183	185	212	212	209	223	119	125	194	194			158	158	133	133	136	136	163	163			171	177	177	215
AGT	106	232	254	131	163	204	206	156	160	140	162	179	188	154	176	170	182	183	185	208	212	209	209	125	139	160	211	190	200	134	158			134	136	154	163			177	183	175	177
AGT	107	232	254	161	161	200	204			130	130	188	188	146	174	168	178	185	191	212	212	213	213	119	139	160	176	200	206	148	148			134	136	154	165					211	219/221
AGT	108	232	254	131	163	204	206			140	162			154	176	174	176	183	185					125	139	160	211			134	158			134	136					177	183
AGT	109	238	240/244	129	131	196	204	178	178	130	130	181	188	149	156	174	176	185	191	208	212	213	223	119	139	160	194	184	198	162	174	133	133	136	136	163	165			171	171	177	217
*Set of samples where the genotype has been found. COL = Local collections, AGT = ancient populations's from the Garda Trentino area
&Locus UDO28, which was initially included in the set of 21 SSR markers analysed for the local collections and reference materials, presented difficulties in amplification for most of the accessions collected from ancient trees, reason why it was finally excluded from the analysis of this set of samples.
Empty cells indicate not available data

## Sheet: Table S5
Table S5. Genetic diversity statistic for each locus. N: Sample Size, Na: No. Alleles, Ne: No. Effective Alleles, Ho: Observed Heterozygosity, He: Expected Heterozygosity, PIC: Polymorphic Information Content, PI: Probability of Identity and r: null alleles' estimation. n.a.: not analyzed.
	Local collections (N=69)								Ancient populations (N=42)
Locus*	N	Na	Ne	Ho	He	PIC	PI	r	N	Na	Ne	I	Ho	He	PIC	PI	r
DCA03	69	8	4.66079	0.623188	0.791177	0.755252	0.0762269	0.1195	42	8	4.48285	1.66981	0.761905	0.786288	0.743705	0.0829837	-0.0058
DCA04	67	9	2.81884	0.38806	0.650095	0.580521	0.190574	0.2346	42	5	2.50746	1.08362	0.738095	0.608434	0.522745	0.237495	-0.1321
DCA05	68	9	2.5042	0.735294	0.60512	0.562468	0.197667	-0.1191	42	6	2.352	1.08751	0.833333	0.581756	0.515553	0.240047	-0.2239
DCA10	57	12	4.87838	0.298246	0.802049	0.768726	0.0683072	0.4478	30	7	3.20285	1.46472	0.4	0.699435	0.654297	0.130964	0.27
DCA11	67	8	4.2091	0.283582	0.768152	0.730606	0.0882581	0.4454	37	4	2.22421	0.942505	0.216216	0.557942	0.473382	0.279159	0.4616
DCA14	68	8	3.41255	0.602941	0.7122	0.675225	0.117609	0.0743	41	7	2.58814	1.23404	0.658537	0.621198	0.555883	0.207027	-0.0291
DCA16	68	13	4.9035	0.632353	0.801961	0.771819	0.0658351	0.1248	41	11	4.37191	1.82986	0.902439	0.780789	0.746912	0.0766735	-0.1026
DCA18	69	10	4.08144	0.869565	0.760499	0.718723	0.0962963	-0.0748	42	8	3.29104	1.45058	0.833333	0.704532	0.649606	0.138867	-0.099
EMO90	68	5	2.98612	0.764706	0.670044	0.618554	0.158709	-0.0784	42	5	3.11386	1.30845	0.904762	0.687034	0.631541	0.150448	-0.1613
GAPU59	68	4	2.16632	0.514706	0.542375	0.475411	0.276063	0.018	41	4	2.15099	0.847934	0.682927	0.541704	0.426755	0.324477	-0.126
GAPU71A	69	6	2.53177	0.768116	0.609436	0.553938	0.207091	-0.1311	41	4	2.8735	1.11824	0.804878	0.660042	0.582828	0.190274	-0.1199
GAPU71B	69	7	3.95432	0.913043	0.752565	0.706054	0.105011	-0.1088	42	6	3.25461	1.33377	0.928571	0.70109	0.636688	0.150462	-0.1555
GAPU89	68	8	3.47147	0.794118	0.717211	0.673269	0.121649	-0.0713	42	8	3.00767	1.33798	0.857143	0.675559	0.608308	0.169754	-0.1386
GAPU101	64	10	6.33076	0.859375	0.848671	0.823093	0.0438992	-0.0155	38	8	4.31689	1.68064	1	0.778596	0.735922	0.086091	-0.1451
GAPU103A	69	16	6.88503	0.869565	0.860997	0.839193	0.0366594	-0.0105	42	12	4.91365	1.86808	0.833333	0.806081	0.768959	0.0689446	-0.0307
UDO03	37	4	1.2508	0.0540541	0.203258	0.194109	0.645584	0.5559	27	2	1.20198	0.308495	0.037037	0.171209	0.15392	0.706279	0.6041
UDO05	68	5	1.65113	0.397059	0.397277	0.345754	0.415407	0.0129	42	3	1.36059	0.472851	0.285714	0.268216	0.235654	0.56956	-0.012
UDO12	69	4	2.98028	0.507246	0.669311	0.601388	0.175659	0.1333	40	4	2.94931	1.13183	0.775	0.669304	0.591151	0.18475	-0.0886
UDO28**	66	11	5.04459	0.848485	0.807888	0.772934	0.0681301	-0.0296	n.a.	n.a.	n.a.	n.a.	n.a.	n.a.	n.a.	n.a.	n.a.
UDO39	66	8	4.44717	0.5	0.781055	0.739697	0.0860033	0.2161	40	7	3.30579	1.42849	0.35	0.706329	0.658893	0.130113	0.3455
UDO43	65	15	6.9376	0.8	0.862493	0.841502	0.0351328	0.0235	41	12	4.02153	1.79742	0.95122	0.760614	0.727672	0.0854986	-0.1459
Mean	65.6667	8.57143	3.90982	0.620176	0.695897	0.654678	-	-	39.75	6.55	3.07454	1.26984	0.687722	0.638308	0.581019	-	-
SE	1.54971	0.751416	0.346756	0.0515933	0.0351084	0.0357449	-	-	0.920169	0.634429	0.222431	0.0937574	0.0616632	0.0363534	0.0363766	-	-
*There is 17%, 7% and 46% missing data at loci 'DCA10', 'GAPU101' and 'UDO03', respectively, in "Local collections". There is 28%, 11%, 9%, 35% and 92% missing data at loci 'DCA10', 'DCA11', 'GAPU101', 'UDO03' and 'UDO28', respectively in "Ancient populations". It was observed that for some markers (especially UDO43) amplification of the largest alleles was very weak compared to the smallest ones…
**Locus UDO28, which was initially included in the set of 21 SSR markers analysed for the local collections and reference materials, presented difficulties in amplification for most of the accessions collected from ancient trees, reason why it was finally excluded from the analysis of this set of samples.

## Sheet: Table S6
Table S6. Profiles found for seven microsatellite markers analyzed in the 151 samples collected from modern orchards; amplification of almost all markers failed for one sample. N = number of samples.
SSR profile	N	Analyzed markers	DCA03	DCA03	DCA16	DCA16	DCA18	DCA18	EMO90	EMO90	GAPU71B	GAPU71B	GAPU103A	GAPU103A	UDO43	UDO43	Profile match*	Notes
orchards_01	1	7	244	254	149	174	174	174	185	191	119	139	174	186	215	217	no match
orchards_02	1	7	238	244	149	156	176	176	185	191	119	139	162	174	177	219	no match
orchards_03	1	7	244	254	149	174	174	174	185	191	119	139	172	186	213	217	no match	Leccino molecular variant
orchards_04	1	7	240	250	124	173	170	174	183	185	125	125	134	148	177	177	no match
orchards_05	5	7a	238	244	149	156	174	176	185	191	119	139	162	174	177	213	no match	For one sample gapu71b was missing. One sample with three alleles at dca16 (extra allele 172) and another wth three alleles at udo43 (extra allele 219)
orchards_06	1	7	244	254	149	178	174	174	185	191	119	139	174	186	213	217	no match	Leccino molecular variant
orchards_07	1	7	238	244	149	156	174	176	185	191	119	139	162	178	177	223	no match
orchards_08	1	7	238	244/254	149	174	174	174	185	191	119	139	174	174	213	217	no match
orchards_09	1	7	232	250	124	154	162	170	185	187	119	139	134	174	177	213	no match
orchards_10	1	7	238	244	149	156	174	176	185	191	119	139	142	174	177	215	no match
orchards_11	1	7	244	254	149	172	174	176	185	191	119	139	174	174	215	217	no match
orchards_12	1	7	238	244	149	156	174	176	185	191	119	139	162	174	177	204	no match
orchards_13	1	7	238	244	149	156	174	176	185	191	119	139	168	174	177	217	no match
orchards_14	1	7	232	244	149	149	176	182	185	191	119	125	148	148	171	215	no match
orchards_15	1	7	238	244	149	156	176	176	185	191	119	139	162	174	177	217	WOGB 85 = Molecular variant of Frantoio
orchards_16	1	7	242	244	149	164	168	174	191	195	119	125	148	158	211	215	WOGB 378 = Cipresino true-to-type
orchards_17	1	7	238	244	149	156	174	176	185	191	119	139	162	178	177	213	no match
orchards_18	1	7	232	244	149	149	176	182	185	191	119	125	148	148	177	219	PER013, PER040 = Corniolo, Moraiolo
orchards_19	1	7	244	254	146	156	174	176	185	185	119	139	162	178	173	217	no match
orchards_20	1	7	232	254	124	154	170	174	183	185	125	139	159	159	213	213	no match
orchards_21	1	7	244	254	156	174	174	176	185	191	119	139	162	162	173	217	no match
orchards_22	1	7	238	250	124	156	162	176	185	185	119	139	134	162	177	217	no match
orchards_23	1	7	238	244	149	158	174	176	185	191	119	139	162	174	177	211	no match
orchards_24	1	7	238	244	149	158	174	176	185	191	119	139	162	174	177	217	no match
orchards_25	1	7	238	244	149	156	174	176	185	191	119	139	162	178	173	177	no match
orchards_26	1	7	238	244	149	156	174	176	185	191	119	139	164	176	177	217	no match
orchards_27	1	7	244	254	149	174	174	174	185	191	119	139	174	174	213	215/217	no match
orchards_28	1	5	238	244	149	156	174	176	185	191			162	174			WOGB 81,82,83,400 = Frantoio group and molecular variants
orchards_29	1	6b	244	254	149	174	174	174	185	191			174	174	213	217	no match
orchards_30	1	6	240	250	124	154	170	174	185	187			158	158	204	213	no match
orchards_31	3	5	238	244	149	156	174	176	185	191					177	217	no match	Missing data for gapu71b and gapu103a
orchards_32	1	6	244	254	149	174	174	174	185	191			174	174	202	213	no match
orchards_33	1	5	244	254			174	174	185	191			174	174	213	217	no match
orchards_34	3	4	238	244			174	176	185	191			162	174			no match	missing data for markers dca16, gapu71b and udo43
orchards_35	7	7a	238	244	149	156	174	176	185	191	119	139	162	174	177	215	Casaliva CREA-OFA	For one sample missing data for gapu71b
orchards_36	69	7c	238	244	149	156	174	176	185	191	119	139	162	174	177	217	Frantoio WOGBC	One sample with three alleles for marker gapu103a (extra allele 178). 15 samples with missign data for gapu71b
orchards_37	1	7	238	244	149	156	174	176	185	191	119	139	162	166/174	177	217	SSR code 74	Three gapu103a 162-166-174
orchards_38	2	7	238	244	149	156	174	176	185	191	119	139	162	176	177	217	SSR code 75
orchards_39	8	7	238	244	149	156	174	176	185	191	119	139	162	178	177	217	SSR code 76
orchards_40	3	7	238	244	149	156	174	176	185	191	119	139	164	174	177	217	SSR code 78
orchards_41	6	7b	238	244	149	156	174	176	185	191	119	139	162	174	177	177	SSR code 83
orchards_42	1	6	238	244	149	156	176	178	185	191			162	174	177	217	SSR code 84
orchards_43	3	7	238	254	149	172	174	174	185	185	139	139	162	162	177	213	SSR code 89; WOGB = Maurino
orchards_44	1	7	240	240	149	154	170	174	183	187	119	125	158	174	177	215	SSR code 92
orchards_45	1	7	238	254	146	156	174	176	185	191	119	139	174	186	173	217	SSR code 27; WOGB 96 = Grappolo true-to-type
orchards_46	1	7	240	250	124	171	170	174	183	185	125	125	134	148	177	177	SSR code 42; WOGB 405 = Plementa Bjelica
orchards_47	1	7	240	244	149	172	174	178	185	191	119	139	134	162	177	200	Coratina WOGBC
orchards_48	2	7	232	254	146	174	168	178	185	191	119	139	148	148	211	219	SSR code 107; WOGB 74 = Picholine true-to-type
orchards_49	1	7	232	250	124	154	170	174	185	187	119	139	134	174	177	213	Ascolana Tenera WOGBC
orchards_50	1	7	244	254	149	174	174	174	185	191	119	139	174	186	213	217	Leccino WOGBC
*Matches found after comparison with the genotypes identified among the local collections and ancient populations and with the WOGBC database. The SSR code from the WOGBC and that of the present study is reported.
aAmplification for gapu71B failed for one sample
bOne sample with missing data for dca16 and gapu71b
cAmplification of gapu71B failed in 15 samples, four samples amplified only for five markers and three samples amplified only for four markers
Empty cells indicate not available data

## Sheet: Table S7
Table S7. Assignment of each sample to a cluster (subpopulation) according to the coefficient of membership threshold (Q>80%) for each K value inspected.
SSR code1	Database2	Cultivar Name3	Origin3	K2(Q1)	K2(Q2)	K=2	K3 (Q1)	K3 (Q2)	K3 (Q3)	K=3	K4 (Q1)	K4 (Q2)	K4 (Q3)	K4 (Q4)	K=4
1	WOGBC&M	Pequeña de Casas Ibañez12	SP	0.6102	0.3898	Admixed	0.5965	0.3149	0.0886	Admixed	0.6048	0.3144	0.0258	0.055	Admixed
2	WOGBC&M	Pequeña de Casas Ibañez	SP	0.5624	0.4376	Admixed	0.5475	0.338	0.1146	Admixed	0.557	0.3632	0.0308	0.049	Admixed
3	WOGBC&M	Blanqueta12	SP	0.1654	0.8346	Q2	0.0506	0.8463	0.1031	Q2	0.0283	0.945	0.006	0.0207	Q2
4	WOGBC&M		SP	0.1576	0.8424	Q2	0.0591	0.8342	0.1067	Q2	0.035	0.9353	0.0084	0.0213	Q2
5	WOGBC&M	Verde Verdelho1	PRT	0.7235	0.2765	Admixed	0.724	0.1833	0.0927	Admixed	0.7277	0.236	0.0243	0.0121	Admixed
6	WOGBC&M	Genovesa12	SP	0.7711	0.2289	Admixed	0.7232	0.0575	0.2193	Admixed	0.7224	0.1295	0.1396	0.0086	Admixed
7	WOGBC&M	Chalchali1	SYR	0.3979	0.6021	Admixed	0.0965	0.0223	0.8812	Q3	0.062	0.0397	0.8869	0.0114	Q4
8	WOGBC&M		SYR	0.4554	0.5446	Admixed	0.1604	0.0219	0.8177	Q3	0.1012	0.0383	0.8495	0.011	Q4
9	WOGBC&M	Chalchali	SYR	0.4892	0.5108	Admixed	0.266	0.025	0.709	Admixed	0.2327	0.0602	0.697	0.0101	Admixed
10	WOGBC&M	Toffahi12	EGY	0.3502	0.6498	Admixed	0.1159	0.0851	0.799	Q3	0.1105	0.1419	0.7118	0.0358	Admixed
11	WOGBC&M	Barnea12	ISR	0.204	0.796	Admixed	0.0927	0.618	0.2893	Admixed	0.1703	0.7154	0.0612	0.0531	Admixed
12	WOGBC&M	Wardan1	EGY	0.0653	0.9347	Q2	0.0186	0.5817	0.3996	Admixed	0.0173	0.7872	0.1696	0.0259	Admixed
13	WOGBC&M	Dolce1	EGY	0.0413	0.9587	Q2	0.0171	0.4502	0.5327	Admixed	0.013	0.8397	0.132	0.0153	Q2
14	WOGBC&M	Sinop1	TUR	0.0359	0.9641	Q2	0.0105	0.0635	0.926	Q3	0.006	0.2292	0.7565	0.0084	Admixed
15	WOGBC&M	Abou Choki-11151	SYR	0.233	0.767	Admixed	0.0772	0.0151	0.9077	Q3	0.0506	0.0543	0.8886	0.0065	Q4
16	WOGBC&M	Belluti12	TUR	0.0387	0.9613	Q2	0.0102	0.0202	0.9696	Q3	0.0057	0.0289	0.9585	0.0069	Q4
17	WOGBC&M	Kolybada12	GRC	0.3668	0.6332	Admixed	0.3006	0.2421	0.4573	Admixed	0.3255	0.4442	0.2082	0.022	Admixed
18	WOGBC&M	Zalmati12	TUN	0.054	0.946	Q2	0.0188	0.8646	0.1166	Q2	0.0136	0.9689	0.0066	0.0109	Q2
19	WOGBC&M	Joanenca12	SP	0.3034	0.6966	Admixed	0.17	0.6375	0.1925	Admixed	0.1582	0.6326	0.0526	0.1566	Admixed
20	WOGBC&M	Mavreya12	GRC	0.0466	0.9534	Q2	0.019	0.751	0.23	Admixed	0.009	0.9658	0.0179	0.0073	Q2
21	WOGBC&M	Sollana12	SP	0.4091	0.5909	Admixed	0.3717	0.0679	0.5604	Admixed	0.3564	0.267	0.364	0.0126	Admixed
22	WOGBC&M	Dokkar1	TUR	0.0664	0.9336	Q2	0.0271	0.8471	0.1258	Q2	0.0044	0.9496	0.0201	0.0259	Q2
23	WOGBC&M		SP	0.0322	0.9678	Q2	0.0197	0.4132	0.5671	Admixed	0.0101	0.7444	0.2333	0.0122	Admixed
24	WOGBC&M	Bolvino12	SP	0.0323	0.9677	Q2	0.0192	0.4161	0.5647	Admixed	0.009	0.7572	0.2215	0.0123	Admixed
25	WOGBC&M	Chetoui	TUN	0.3023	0.6977	Admixed	0.2327	0.4529	0.3144	Admixed	0.2465	0.7077	0.0337	0.0121	Admixed
26	WOGBC&M	Vaneta12	SP	0.4143	0.5857	Admixed	0.3056	0.3305	0.3638	Admixed	0.335	0.4526	0.1918	0.0206	Admixed
27	WOGBC&M	Megaritiki12	GRC	0.0325	0.9675	Q2	0.0125	0.8749	0.1126	Q2	0.0066	0.9621	0.0076	0.0237	Q2
28	WOGBC&M	Ulliri i Kuq1	ALB	0.0269	0.9731	Q2	0.012	0.617	0.371	Admixed	0.006	0.9184	0.0675	0.0081	Q2
29	WOGBC&M	Gerboui	TUN	0.2152	0.7848	Admixed	0.1018	0.2441	0.6541	Admixed	0.0896	0.4909	0.3972	0.0223	Admixed
30	WOGBC&M	Gerboui12	TUN	0.1742	0.8258	Q2	0.0576	0.2308	0.7116	Admixed	0.0524	0.4769	0.4499	0.0208	Admixed
31	WOGBC&M	Royal de Calatayud-471	SP	0.0488	0.9512	Q2	0.025	0.295	0.68	Admixed	0.0121	0.6756	0.2973	0.015	Admixed
32	WOGBC&M	Kallmet1	ALB	0.0281	0.9719	Q2	0.0121	0.6714	0.3165	Admixed	0.0066	0.8618	0.0842	0.0474	Q2
33	WOGBC&M	Arbequina12	SP	0.0308	0.9692	Q2	0.0129	0.838	0.1491	Q2	0.0072	0.9698	0.0092	0.0138	Q2
34	WOGBC&M	Moraiolo12	ITA	0.0639	0.9361	Q2	0.0306	0.84	0.1294	Q2	0.0143	0.9572	0.0107	0.0178	Q2
35	WOGBC&M	Moraiolo	ITA	0.0475	0.9525	Q2	0.0238	0.8415	0.1347	Q2	0.0106	0.9667	0.0103	0.0124	Q2
36	WOGBC&M	Negral de Sabiñan1	SP	0.0481	0.9519	Q2	0.0203	0.2446	0.7351	Admixed	0.0121	0.3812	0.5584	0.0483	Admixed
37	WOGBC&M	Royal de Sabiñan1	SP	0.0554	0.9446	Q2	0.0172	0.1739	0.8089	Q3	0.01	0.5095	0.4711	0.0095	Admixed
38	WOGBC&M	Rosciola12	ITA	0.0352	0.9648	Q2	0.0156	0.766	0.2184	Admixed	0.0103	0.8997	0.0508	0.0392	Q2
39	WOGBC&M	Arbosana12	SP	0.1815	0.8185	Q2	0.0855	0.5147	0.3998	Admixed	0.0883	0.7314	0.1713	0.009	Admixed
40	WOGBC&M	Polinizador1	AME	0.8231	0.1769	Q1	0.8157	0.1421	0.0422	Q1	0.8004	0.1176	0.0317	0.0503	Q1
41	WOGBC&M	Dolce Agogia	ITA	0.021	0.979	Q2	0.0102	0.458	0.5318	Admixed	0.005	0.7827	0.1994	0.0129	Admixed
42	WOGBC&M	Dolce Agogia12	ITA	0.0238	0.9762	Q2	0.0114	0.4621	0.5265	Admixed	0.0053	0.7885	0.1927	0.0135	Admixed
43	WOGBC&M	Mawi1	SYR	0.0334	0.9666	Q2	0.0124	0.014	0.9736	Q3	0.0066	0.0101	0.9758	0.0075	Q4
44	WOGBC&M	Tanche-741	FRA	0.1815	0.8185	Q2	0.0689	0.3049	0.6262	Admixed	0.0604	0.4595	0.4055	0.0746	Admixed
45	WOGBC&M	Perafort1	SP	0.1691	0.8309	Q2	0.0907	0.6645	0.2448	Admixed	0.1019	0.7838	0.0664	0.0479	Admixed
46	WOGBC&M	Cirujal	SP	0.0264	0.9736	Q2	0.0102	0.0158	0.974	Q3	0.0057	0.2979	0.6906	0.0058	Admixed
47	WOGBC&M	Cirujal12	SP	0.0235	0.9765	Q2	0.0095	0.02	0.9705	Q3	0.005	0.3023	0.6859	0.0068	Admixed
48	WOGBC&M		SP	0.0274	0.9726	Q2	0.0106	0.0202	0.9692	Q3	0.006	0.3008	0.6862	0.007	Admixed
49	WOGBC&M	Cirujal	SP	0.0265	0.9735	Q2	0.01	0.0181	0.9719	Q3	0.0055	0.3012	0.6881	0.0052	Admixed
50	WOGBC&M	Lastovka12	HRV	0.0779	0.9221	Q2	0.0316	0.4878	0.4806	Admixed	0.0188	0.7822	0.1725	0.0265	Admixed
51	WOGBC&M	Menya12	SP	0.063	0.937	Q2	0.0241	0.5808	0.3951	Admixed	0.0104	0.9182	0.0574	0.014	Q2
52	WOGBC&M	Mision Moojeski1	AME	0.3981	0.6019	Admixed	0.316	0.3187	0.3653	Admixed	0.3723	0.4881	0.13	0.0097	Admixed
53	WOGBC&M	Sabatera12	SP	0.1306	0.8694	Q2	0.0492	0.3966	0.5542	Admixed	0.0413	0.463	0.4334	0.0623	Admixed
54	WOGBC&M	Masabi1	SYR	0.1352	0.8648	Q2	0.024	0.0164	0.9596	Q3	0.0198	0.1082	0.8625	0.0095	Q4
55	WOGBC&M	Vinyols1	SP	0.1499	0.8501	Q2	0.0843	0.5599	0.3558	Admixed	0.0855	0.7931	0.1137	0.0078	Admixed
56	WOGBC&M	Majhol-10631	SYR	0.1395	0.8605	Q2	0.0187	0.0112	0.9701	Q3	0.0122	0.0737	0.908	0.0061	Q4
57	WOGBC&M	Majhol-11221	SYR	0.3316	0.6684	Admixed	0.0878	0.0167	0.8955	Q3	0.0454	0.0148	0.9286	0.0112	Q4
58	WOGBC&M	Ascolana Tenera12	ITA	0.5892	0.4108	Admixed	0.5657	0.2905	0.1438	Admixed	0.5561	0.1311	0.0478	0.265	Admixed
59	WOGBC&M	Kelb et Ter1	SYR	0.3867	0.6133	Admixed	0.093	0.0115	0.8955	Q3	0.1013	0.1103	0.7824	0.0059	Admixed
60	WOGBC&M	Gatuno12	SP	0.9773	0.0227	Q1	0.9771	0.0104	0.0125	Q1	0.9827	0.0057	0.0061	0.0055	Q1
61	WOGBC&M		ITA	0.4329	0.5671	Admixed	0.3234	0.0499	0.6267	Admixed	0.3277	0.2147	0.4504	0.0071	Admixed
62	WOGBC&M	Bent al Kadi1	SYR	0.3469	0.6531	Admixed	0.2363	0.0275	0.7362	Admixed	0.185	0.0247	0.7704	0.0199	Admixed
63	WOGBC&M	Sant Agostino12	ITA	0.6816	0.3184	Admixed	0.615	0.029	0.356	Admixed	0.6224	0.0932	0.2766	0.0078	Admixed
64	WOGBC&M	Rowghani12	IRA	0.0731	0.9269	Q2	0.0149	0.0142	0.9709	Q3	0.0079	0.0217	0.9651	0.0053	Q4
65	WOGBC&M	Carolea12	ITA	0.4162	0.5838	Admixed	0.3225	0.0596	0.6179	Admixed	0.3327	0.2393	0.4212	0.0068	Admixed
66	WOGBC&M		ITA	0.4163	0.5837	Admixed	0.3229	0.0597	0.6174	Admixed	0.3333	0.2391	0.4207	0.0069	Admixed
67	WOGBC&M	Callosina12	SP	0.979	0.021	Q1	0.9781	0.009	0.0129	Q1	0.9835	0.005	0.0069	0.0046	Q1
68	WOGBC&M	Ensasi1	SYR	0.0801	0.9199	Q2	0.0129	0.0102	0.9769	Q3	0.0072	0.0338	0.9541	0.0049	Q4
69	WOGBC&M	Kalamon12	GRC	0.3718	0.6282	Admixed	0.201	0.2921	0.507	Admixed	0.2036	0.4131	0.3426	0.0408	Admixed
70	WOGBC&M	Manzanillera de Huércal Overa12	SP	0.2664	0.7336	Admixed	0.1462	0.3955	0.4583	Admixed	0.1859	0.628	0.1653	0.0208	Admixed
71	WOGBC&M	Konservolia12	GRC	0.6937	0.3063	Admixed	0.6301	0.0293	0.3406	Admixed	0.6396	0.0902	0.2618	0.0084	Admixed
72	WOGBC&M	Shengue12	IRA	0.0877	0.9123	Q2	0.0204	0.0612	0.9184	Q3	0.01	0.1398	0.8417	0.0085	Q4
73	WOGBC&M	Picholine12	FRA	0.4548	0.5452	Admixed	0.3505	0.3207	0.3289	Admixed	0.4219	0.4443	0.1038	0.0299	Admixed
74	WOGBC&M	Picholine	FRA	0.4841	0.5159	Admixed	0.3801	0.3035	0.3164	Admixed	0.4531	0.4215	0.0983	0.0271	Admixed
75	WOGBC&M	Manzanilla de Hellín12	SP	0.9808	0.0192	Q1	0.9807	0.009	0.0103	Q1	0.9847	0.005	0.0057	0.0046	Q1
76	WOGBC&M	Piñonera-761	SP	0.0456	0.9544	Q2	0.0182	0.7041	0.2777	Admixed	0.0073	0.8905	0.0497	0.0525	Q2
77	WOGBC&M	Barri1	SYR	0.2075	0.7925	Admixed	0.0855	0.028	0.8865	Q3	0.0523	0.0191	0.9116	0.017	Q4
78	WOGBC&M	Fishomi12	IRA	0.1037	0.8963	Q2	0.0197	0.0142	0.9661	Q3	0.0102	0.0161	0.9677	0.006	Q4
79	WOGBC&M	Mari12	IRA	0.1699	0.8301	Q2	0.0561	0.012	0.9319	Q3	0.0271	0.011	0.9569	0.005	Q4
80	WOGBC&M	Jabali1	SYR	0.3454	0.6546	Admixed	0.1767	0.1181	0.7052	Admixed	0.0621	0.1485	0.7586	0.0308	Admixed
81	WOGBC&M	Frantoio12	ITA	0.0251	0.9749	Q2	0.0103	0.9781	0.0116	Q2	0.0047	0.007	0.0052	0.9831	Q3
82	WOGBC&M	Frantoio	ITA	0.0253	0.9747	Q2	0.0097	0.9786	0.0117	Q2	0.0048	0.007	0.0051	0.9831	Q3
83	WOGBC&M	Frantoio	ITA	0.0305	0.9695	Q2	0.0115	0.9773	0.0112	Q2	0.0056	0.0076	0.0051	0.9817	Q3
84	WOGBC&M	Picual-91	SP	0.6992	0.3008	Admixed	0.6179	0.2519	0.1302	Admixed	0.3499	0.1841	0.2137	0.2523	Admixed
85	WOGBC&M	Frantoio	ITA	0.0231	0.9769	Q2	0.0095	0.9797	0.0108	Q2	0.0047	0.0073	0.0051	0.9829	Q3
86	WOGBC&M	Adkam12	SYR	0.1453	0.8547	Q2	0.0269	0.0124	0.9607	Q3	0.0146	0.0101	0.968	0.0073	Q4
87	WOGBC&M	Sin nombre1	ITA	0.4463	0.5537	Admixed	0.3599	0.4154	0.2247	Admixed	0.0043	0.2988	0.3007	0.3962	Admixed
88	WOGBC&M	Abbadi Abou Gabra-8421	SYR	0.3998	0.6002	Admixed	0.3264	0.4509	0.2227	Admixed	0.0037	0.3085	0.2974	0.3904	Admixed
89	WOGBC&M	Abou Kanani1	SYR	0.4083	0.5917	Admixed	0.3354	0.407	0.2576	Admixed	0.004	0.2969	0.3083	0.3908	Admixed
90	WOGBC&M	Sorani1	SYR	0.0364	0.9636	Q2	0.0104	0.0142	0.9754	Q3	0.0056	0.0113	0.9745	0.0086	Q4
91	WOGBC&M	Mahati-846	SYR	0.1496	0.8504	Q2	0.022	0.0118	0.9662	Q3	0.0104	0.0058	0.9769	0.0069	Q4
92	WOGBC&M	Rapasayo12	SP	0.711	0.289	Admixed	0.6899	0.2983	0.0118	Admixed	0.7013	0.07	0.0065	0.2222	Admixed
93	WOGBC&M	Kan Çelebi1	TUR	0.064	0.936	Q2	0.0134	0.0109	0.9757	Q3	0.0067	0.0071	0.9815	0.0047	Q4
94	WOGBC&M	Elmacik1	TUR	0.448	0.552	Admixed	0.1612	0.0112	0.8276	Q3	0.076	0.0052	0.9123	0.0065	Q4
95	WOGBC&M	Crnica1	HRV	0.116	0.884	Q2	0.081	0.8804	0.0386	Q2	0.0318	0.2035	0.0097	0.755	Admixed
96	WOGBC&M	Grappolo	ITA	0.1483	0.8517	Q2	0.0792	0.8968	0.024	Q2	0.0114	0.0077	0.008	0.9729	Q3
97	WOGBC&M	Grappolo12	ITA	0.0694	0.9306	Q2	0.0318	0.9412	0.027	Q2	0.0099	0.0099	0.0118	0.9684	Q3
98	WOGBC&M	Maurino12	ITA	0.2513	0.7487	Admixed	0.1453	0.8325	0.0222	Q2	0.0188	0.0058	0.0076	0.9678	Q3
99	WOGBC&M	Levantinka12	HRV	0.2855	0.7145	Admixed	0.2268	0.6488	0.1244	Admixed	0.1934	0.4752	0.0462	0.2853	Admixed
100	WOGBC&M	Caninese	ITA	0.0485	0.9515	Q2	0.0149	0.8754	0.1097	Q2	0.0093	0.9718	0.0056	0.0133	Q2
101	WOGBC&M	Biancolilla-18141	ITA	0.3211	0.6789	Admixed	0.2648	0.4351	0.3	Admixed	0.288	0.5018	0.1241	0.0861	Admixed
102	WOGBC&M	Vera12	SP	0.0691	0.9309	Q2	0.0313	0.7767	0.192	Admixed	0.0133	0.8405	0.0266	0.1196	Q2
103	WOGBC&M	Coratina12	ITA	0.2567	0.7433	Admixed	0.2305	0.7577	0.0118	Admixed	0.2356	0.0201	0.0065	0.7377	Admixed
104	WOGBC&M	Moraiolo	ITA	0.0478	0.9522	Q2	0.0238	0.841	0.1352	Q2	0.0106	0.9667	0.0105	0.0122	Q2
105	WOGBC&M	Figueretes1	SP	0.1226	0.8774	Q2	0.0716	0.8203	0.1081	Q2	0.0353	0.9138	0.01	0.0408	Q2
106	WOGBC&M	Grit Eytini12	TUR	0.0475	0.9525	Q2	0.0169	0.8212	0.1619	Q2	0.0101	0.9715	0.0088	0.0096	Q2
107	WOGBC&M	Dwarf D1	AME	0.7327	0.2673	Admixed	0.7171	0.1033	0.1796	Admixed	0.7223	0.1562	0.0909	0.0305	Admixed
108	WOGBC&M	Koroneiki12	GRC	0.0386	0.9614	Q2	0.0142	0.8156	0.1702	Q2	0.0077	0.9729	0.0095	0.0099	Q2
109	WOGBC&M	Manzanilla de San Vicente1	AME	0.3756	0.6244	Admixed	0.3199	0.5016	0.1785	Admixed	0.3549	0.6181	0.0192	0.0078	Admixed
110	WOGBC&M	Fulla de Salze12	SP	0.2555	0.7445	Admixed	0.1334	0.2529	0.6137	Admixed	0.0914	0.441	0.4518	0.0158	Admixed
111	WOGBC&M	Klon-14-1081-11	ALB	0.1285	0.8715	Q2	0.0571	0.4795	0.4634	Admixed	0.0484	0.6201	0.2263	0.1052	Admixed
112	WOGBC&M	Farga12	SP	0.0583	0.9417	Q2	0.0307	0.6442	0.3251	Admixed	0.008	0.9571	0.026	0.0089	Q2
113	WOGBC&M	Acebuche de Caravaca-8001	SP	0.1124	0.8876	Q2	0.0693	0.3493	0.5814	Admixed	0.0358	0.7937	0.1643	0.0062	Admixed
114	WOGBC&M	Lechin de Granada12	SP	0.9655	0.0345	Q1	0.9665	0.0183	0.0152	Q1	0.9725	0.0158	0.0068	0.0049	Q1
115	WOGBC&M	Sandalio1	SP	0.529	0.471	Admixed	0.4759	0.454	0.0701	Admixed	0.4764	0.5103	0.0077	0.0056	Admixed
116	WOGBC&M	Besbessi1	TUN	0.2872	0.7128	Admixed	0.2606	0.0417	0.6977	Admixed	0.255	0.2351	0.4961	0.0138	Admixed
117	WOGBC&M	Majhol-1521	SYR	0.2435	0.7565	Admixed	0.2038	0.2936	0.5026	Admixed	0.0084	0.3108	0.481	0.1998	Admixed
118	WOGBC&M	Reixonenca1	SP	0.0463	0.9537	Q2	0.0312	0.2891	0.6797	Admixed	0.018	0.6495	0.3166	0.0159	Admixed
119	WOGBC&M	Rachati1	GRC	0.5257	0.4743	Admixed	0.5263	0.3405	0.1332	Admixed	0.5509	0.3952	0.0318	0.0221	Admixed
120	WOGBC&M	Macho de Jaén1	SP	0.9785	0.0215	Q1	0.9786	0.0104	0.011	Q1	0.9837	0.006	0.0057	0.0046	Q1
121	WOGBC&M	Manzanilla de Abla12	SP	0.9778	0.0222	Q1	0.9765	0.0091	0.0144	Q1	0.9825	0.0058	0.0074	0.0043	Q1
122	WOGBC&M	Morrut-6071	SP	0.5049	0.4951	Admixed	0.3984	0.3945	0.2071	Admixed	0.0093	0.2969	0.2984	0.3954	Admixed
123	WOGBC&M	Bical12	SP	0.9785	0.0215	Q1	0.9789	0.0096	0.0115	Q1	0.9841	0.0056	0.0058	0.0045	Q1
125	WOGBC&M	Nasuhi1	ISR	0.4745	0.5255	Admixed	0.3829	0.3927	0.2244	Admixed	0.0047	0.2996	0.3066	0.3891	Admixed
126	WOGBC&M	Aglandau	FRA	0.4607	0.5393	Admixed	0.3579	0.2287	0.4135	Admixed	0.4201	0.3473	0.2143	0.0182	Admixed
127	WOGBC&M	Verdial de Cádiz12	SP	0.9678	0.0322	Q1	0.9698	0.0137	0.0165	Q1	0.9733	0.0088	0.0102	0.0077	Q1
128	WOGBC&M	Picudo Blanco de Estepa1	SP	0.9692	0.0308	Q1	0.9716	0.0143	0.0141	Q1	0.9778	0.0084	0.0073	0.0065	Q1
129	WOGBC&M	Mastoidis12	GRC	0.0298	0.9702	Q2	0.0161	0.8165	0.1674	Q2	0.0063	0.9788	0.0084	0.0065	Q2
130	WOGBC&M	Rechino	SP	0.9783	0.0217	Q1	0.9783	0.0098	0.0119	Q1	0.9834	0.006	0.006	0.0046	Q1
131	WOGBC&M	Negrillo Redondo12	SP	0.9784	0.0216	Q1	0.9778	0.0099	0.0123	Q1	0.983	0.006	0.0067	0.0043	Q1
132	WOGBC&M	Corbella12	SP	0.1641	0.8359	Q2	0.1033	0.5893	0.3074	Admixed	0.0909	0.7975	0.0902	0.0214	Admixed
133	WOGBC&M	Corbella-8171	SP	0.6526	0.3474	Admixed	0.6295	0.2397	0.1307	Admixed	0.6445	0.3029	0.0329	0.0197	Admixed
134	WOGBC&M	Corbella-817	SP	0.6928	0.3072	Admixed	0.6706	0.244	0.0854	Admixed	0.6885	0.2729	0.016	0.0226	Admixed
135	WOGBC&M	Gordal de Granada12	SP	0.9705	0.0295	Q1	0.9692	0.0114	0.0194	Q1	0.9775	0.0077	0.0102	0.0046	Q1
136	WOGBC&M	Verdal de Manresa1	SP	0.6311	0.3689	Admixed	0.6023	0.2188	0.1789	Admixed	0.5844	0.1678	0.1212	0.1266	Admixed
137	WOGBC&M	Itrana12	ITA	0.506	0.494	Admixed	0.4957	0.4076	0.0968	Admixed	0.5121	0.3067	0.0443	0.1369	Admixed
138	WOGBC&M	Ojo de Liebre12	SP	0.9687	0.0313	Q1	0.9639	0.0107	0.0254	Q1	0.975	0.0073	0.0131	0.0046	Q1
139	WOGBC&M	Nevado Basto	SP	0.958	0.042	Q1	0.9581	0.0211	0.0208	Q1	0.9682	0.0174	0.0101	0.0043	Q1
140	WOGBC&M	Callosina	SP	0.9797	0.0203	Q1	0.9795	0.009	0.0115	Q1	0.9843	0.005	0.0064	0.0043	Q1
141	WOGBC&M	Nevado Rizado12	SP	0.9306	0.0694	Q1	0.9187	0.0178	0.0635	Q1	0.9293	0.0168	0.0454	0.0085	Q1
142	WOGBC&M	Gordal de Granada	SP	0.9704	0.0296	Q1	0.9692	0.0114	0.0194	Q1	0.9779	0.0076	0.0099	0.0046	Q1
143	WOGBC&M	Gordal de Granada	SP	0.9691	0.0309	Q1	0.9676	0.0114	0.021	Q1	0.9763	0.0076	0.0115	0.0046	Q1
144	WOGBC&M	Verdial de Huévar12	SP	0.9811	0.0189	Q1	0.9814	0.0096	0.009	Q1	0.9857	0.005	0.0047	0.0046	Q1
145	WOGBC&M	Chorreao de Montefrío12	SP	0.8273	0.1727	Q1	0.8157	0.1043	0.08	Q1	0.818	0.1243	0.048	0.0097	Q1
146	WOGBC&M	Picual	SP	0.9795	0.0205	Q1	0.9802	0.0092	0.0106	Q1	0.9845	0.005	0.0057	0.0048	Q1
147	WOGBC&M	Picual	SP	0.9734	0.0266	Q1	0.9737	0.0125	0.0138	Q1	0.9794	0.0067	0.0067	0.0072	Q1
148	WOGBC&M	Manzanilla de Lorca-8081	SP	0.4921	0.5079	Admixed	0.3896	0.4129	0.1975	Admixed	0.0066	0.2946	0.2922	0.4066	Admixed
149	WOGBC&M	Picual-14701	SP	0.4951	0.5049	Admixed	0.391	0.4115	0.1975	Admixed	0.0066	0.2947	0.2922	0.4065	Admixed
150	WOGBC&M	Arroniz-11721	SP	0.5037	0.4963	Admixed	0.3972	0.397	0.2058	Admixed	0.0062	0.2974	0.299	0.3974	Admixed
151	WOGBC&M	Grossanne-671	FRA	0.505	0.495	Admixed	0.4657	0.2499	0.2843	Admixed	0.4932	0.3147	0.1639	0.0282	Admixed
152	WOGBC&M	Istarska Bjelica1	HRV	0.678	0.322	Admixed	0.641	0.1732	0.1858	Admixed	0.6528	0.2751	0.0642	0.0079	Admixed
153	WOGBC&M	Izmir Sofralik12	TUR	0.4928	0.5072	Admixed	0.4016	0.1931	0.4053	Admixed	0.4595	0.3435	0.1845	0.0124	Admixed
154	WOGBC&M	Negrillo de la Carlota12	SP	0.9781	0.0219	Q1	0.9781	0.0098	0.0121	Q1	0.9834	0.005	0.0064	0.0052	Q1
155	WOGBC&M	Alameño Blanco12	SP	0.9669	0.0331	Q1	0.9672	0.0127	0.0201	Q1	0.9718	0.0086	0.0132	0.0064	Q1
156	WOGBC&M	Carrasqueño de Alcaudete	SP	0.9797	0.0203	Q1	0.9802	0.0096	0.0102	Q1	0.9849	0.0055	0.005	0.0046	Q1
157	WOGBC&M	Buga12	HRV	0.7432	0.2568	Admixed	0.7256	0.221	0.0534	Admixed	0.7151	0.1246	0.0132	0.1471	Admixed
158	WOGBC&M	Toruno1	SP	0.9782	0.0218	Q1	0.9785	0.0104	0.0111	Q1	0.9837	0.0057	0.0057	0.0049	Q1
159	WOGBC&M	Manzanilla de Agua	SP	0.9815	0.0185	Q1	0.9816	0.0083	0.0101	Q1	0.9857	0.005	0.0053	0.004	Q1
160	WOGBC&M	Manzanilla de Agua	SP	0.981	0.019	Q1	0.9806	0.0083	0.0111	Q1	0.9853	0.005	0.0057	0.004	Q1
161	WOGBC&M	Hojiblanca12	SP	0.9704	0.0296	Q1	0.9709	0.0144	0.0147	Q1	0.978	0.0073	0.0073	0.0074	Q1
162	WOGBC&M	Hojiblanca	SP	0.9792	0.0208	Q1	0.9795	0.0103	0.0102	Q1	0.9838	0.0056	0.0057	0.0049	Q1
163	WOGBC&M	Hojiblanca	SP	0.9696	0.0304	Q1	0.9698	0.0144	0.0158	Q1	0.9772	0.0074	0.008	0.0074	Q1
164	WOGBC&M	Picual	SP	0.9745	0.0255	Q1	0.9719	0.0098	0.0183	Q1	0.9788	0.0055	0.0108	0.0049	Q1
165	WOGBC&M	Alameño de Cabra12	SP	0.9787	0.0213	Q1	0.9793	0.0099	0.0108	Q1	0.9839	0.0058	0.0057	0.0046	Q1
166	WOGBC&M	Verdale	FRA	0.645	0.355	Admixed	0.6236	0.2321	0.1443	Admixed	0.6341	0.3167	0.0351	0.0141	Admixed
167	WOGBC&M	Sevillenca12	SP	0.4369	0.5631	Admixed	0.3804	0.3863	0.2334	Admixed	0.4319	0.4767	0.0443	0.0471	Admixed
168	WOGBC&M	Habichuelero de Grazalema12	SP	0.9775	0.0225	Q1	0.9782	0.0112	0.0106	Q1	0.9834	0.0064	0.0053	0.0049	Q1
169	WOGBC&M	Manzanilla Cacereña12	SP	0.9805	0.0195	Q1	0.9808	0.009	0.0102	Q1	0.9847	0.005	0.0057	0.0046	Q1
170	WOGBC&M	Azulejo12	SP	0.8598	0.1402	Q1	0.8507	0.0125	0.1368	Q1	0.8557	0.035	0.1044	0.0049	Q1
171	WOGBC&M	Buidiego12	SP	0.9796	0.0204	Q1	0.9804	0.01	0.0096	Q1	0.9849	0.0053	0.0049	0.0049	Q1
172	WOGBC&M	Carrasqueño de la Sierra12	SP	0.9795	0.0205	Q1	0.9794	0.0098	0.0108	Q1	0.9843	0.005	0.0057	0.005	Q1
173	WOGBC&M	Lumbardeska1	HRV	0.5683	0.4317	Admixed	0.4941	0.1221	0.3837	Admixed	0.5071	0.0646	0.2425	0.1858	Admixed
174	WOGBC&M	Aloreña-8291	AME	0.4924	0.5076	admixed	0.3863	0.407	0.2067	Admixed	0.0066	0.2973	0.2984	0.3977	Admixed
175	WOGBC&M	Loaime12	SP	0.9795	0.0205	Q1	0.9794	0.009	0.0116	Q1	0.9845	0.005	0.0059	0.0046	Q1
176	WOGBC&M	Acebuchera12	SP	0.9706	0.0294	Q1	0.966	0.0134	0.0206	Q1	0.9743	0.0083	0.0111	0.0063	Q1
177	WOGBC&M	Çobrancosa12	PRT	0.9785	0.0215	Q1	0.979	0.0099	0.0111	Q1	0.9837	0.006	0.0057	0.0046	Q1
178	WOGBC&M	Ocal-251	SP	0.6511	0.3489	Admixed	0.5914	0.2369	0.1716	Admixed	0.5902	0.3624	0.0396	0.0078	Admixed
179	WOGBC&M	Mollar de Cieza	SP	0.9745	0.0255	Q1	0.9749	0.0135	0.0116	Q1	0.9799	0.0067	0.0059	0.0075	Q1
180	WOGBC&M	Mollar de Cieza	SP	0.973	0.027	Q1	0.9727	0.0148	0.0125	Q1	0.9779	0.0067	0.0061	0.0093	Q1
181	WOGBC&M	Mollar de Cieza12	SP	0.973	0.027	Q1	0.973	0.0143	0.0127	Q1	0.9787	0.0067	0.0064	0.0082	Q1
182	WOGBC&M	Real Sevillana1	SP	0.976	0.024	Q1	0.9765	0.0119	0.0116	Q1	0.9819	0.0059	0.006	0.0062	Q1
183	WOGBC&M	Dulzal de Carmona1	SP	0.9775	0.0225	Q1	0.9783	0.0107	0.011	Q1	0.9834	0.006	0.006	0.0046	Q1
184	WOGBC&M	Aloreña de Iznalloz12	SP	0.9814	0.0186	Q1	0.9812	0.009	0.0098	Q1	0.9852	0.005	0.0053	0.0045	Q1
185	WOGBC&M	Picual de Almería12	SP	0.9755	0.0245	Q1	0.9756	0.0127	0.0117	Q1	0.9807	0.0064	0.006	0.0069	Q1
186	WOGBC&M	Lentisca12	SP	0.498	0.502	Admixed	0.4603	0.4695	0.0702	Admixed	0.4587	0.5282	0.0057	0.0074	Admixed
187	WOGBC&M	Chemlal de Kabilye12	DZA	0.4391	0.5609	admixed	0.3857	0.4753	0.139	Admixed	0.4172	0.5516	0.0237	0.0075	Admixed
188	WOGBC&M	Carrasqueño de Porcuna12	SP	0.977	0.023	Q1	0.9774	0.0112	0.0114	Q1	0.982	0.0057	0.0059	0.0064	Q1
189	WOGBC&M	Cerezuela12	SP	0.951	0.049	Q1	0.9547	0.0222	0.0231	Q1	0.9564	0.023	0.0128	0.0078	Q1
190	WOGBC&M	Cerezuela	SP	0.978	0.022	Q1	0.9784	0.011	0.0106	Q1	0.9823	0.0056	0.0057	0.0064	Q1
191	WOGBC&M	Negrillo de Arjona12	SP	0.979	0.021	Q1	0.9787	0.0093	0.012	Q1	0.9841	0.0052	0.0061	0.0046	Q1
192	WOGBC&M	Asnal12	SP	0.978	0.022	Q1	0.9763	0.0099	0.0138	Q1	0.9828	0.0051	0.0074	0.0047	Q1
193	WOGBC&M	Pavo	SP	0.9772	0.0228	Q1	0.9754	0.0105	0.0141	Q1	0.9799	0.0057	0.0078	0.0066	Q1
194	WOGBC&M	Lucio12	SP	0.979	0.021	Q1	0.9786	0.0099	0.0115	Q1	0.9837	0.0051	0.0063	0.0049	Q1
195	WOGBC&M	Datilero12	SP	0.5635	0.4365	Admixed	0.5205	0.4207	0.0588	Admixed	0.5268	0.4591	0.0055	0.0086	Admixed
196	WOGBC&M	Azul12	SP	0.9796	0.0204	Q1	0.9801	0.0096	0.0103	Q1	0.9847	0.0053	0.0055	0.0045	Q1
197	WOGBC&M	Imperial12	SP	0.7322	0.2678	Admixed	0.7149	0.2573	0.0278	Admixed	0.7172	0.2212	0.0091	0.0525	Admixed
198	WOGBC&M	Bodoquera12	SP	0.6229	0.3771	Admixed	0.5403	0.2734	0.1863	Admixed	0.5799	0.3475	0.0446	0.028	Admixed
199	WOGBC&M	Aloreña de Iznalloz-7781	SP	0.5061	0.4939	Admixed	0.3932	0.4092	0.1976	Admixed	0.0075	0.2931	0.2928	0.4066	Admixed
200	WOGBC&M	Cornezuelo de Jaen12	SP	0.8275	0.1725	Q1	0.8162	0.0511	0.1327	Q1	0.8016	0.0409	0.1296	0.0279	Q1
201	WOGBC&M	Escarabajuelo de Atarfe12	SP	0.9769	0.0231	Q1	0.9767	0.0107	0.0126	Q1	0.982	0.0057	0.0064	0.0059	Q1
202	WOGBC&M	Manzanil de Piedra Buena1	SP	0.5104	0.4896	Admixed	0.4045	0.3996	0.1959	Admixed	0.011	0.3022	0.2946	0.3922	Admixed
203	WOGBC&M	Carrasqueño de Elvas	PRT	0.9295	0.0705	Q1	0.923	0.0269	0.0501	Q1	0.9229	0.0175	0.0355	0.0241	Q1
204	WOGBC&M	Carrasqueño de Elvas12	PRT	0.9795	0.0205	Q1	0.9791	0.0101	0.0108	Q1	0.9832	0.005	0.0057	0.0061	Q1
205	WOGBC&M	Dulzal de Carmona-311	SP	0.353	0.647	Admixed	0.2933	0.5045	0.2022	Admixed	0.0036	0.3013	0.2877	0.4074	Admixed
206	WOGBC&M	Picholine Marocaine	MOR	0.9815	0.0185	Q1	0.9819	0.0096	0.0085	Q1	0.986	0.005	0.0043	0.0047	Q1
208	WOGBC&M	Picholine Marocaine	MOR	0.9812	0.0188	Q1	0.9817	0.0098	0.0085	Q1	0.9854	0.005	0.0047	0.0049	Q1
209	WOGBC&M	Escarabajillo12	SP	0.9789	0.0211	Q1	0.9767	0.0103	0.013	Q1	0.9806	0.0055	0.0083	0.0056	Q1
210	WOGBC&M	Negrillo de Estepa12	SP	0.9005	0.0995	Q1	0.8805	0.0111	0.1084	Q1	0.8947	0.0073	0.0927	0.0053	Q1
211	WOGBC&M	Selvatico1	ITA	0.4345	0.5655	Admixed	0.3681	0.5337	0.0982	Admixed	0.3809	0.4976	0.0201	0.1015	Admixed
212	WOGBC&M	Galega Vulgar12	PRT	0.4315	0.5685	admixed	0.3903	0.5059	0.1037	Admixed	0.4	0.5832	0.0098	0.007	Admixed
213	WOGBC&M	Palomar12	SP	0.203	0.797	Q2	0.1782	0.5735	0.2482	Admixed	0.1812	0.7401	0.0704	0.0083	Admixed
214	WOGBC&M	Ouslati12	TUN	0.1876	0.8124	Q2	0.0756	0.3652	0.5592	Admixed	0.0957	0.6309	0.2608	0.0127	Admixed
215	WOGBC&M	Kusha	ALB	0.0268	0.9732	Q2	0.0135	0.4602	0.5263	Admixed	0.0066	0.7643	0.2151	0.014	Admixed
216	WOGBC&M	Verdiell12	SP	0.129	0.871	Q2	0.0702	0.7803	0.1495	Admixed	0.0228	0.9593	0.0105	0.0074	Q2
217	WOGBC&M	Bosana12	ITA	0.0445	0.9555	Q2	0.0209	0.8389	0.1402	Q2	0.009	0.9716	0.0111	0.0083	Q2
218	WOGBC&M	Verdial de Vélez-Málaga12	SP	0.2702	0.7298	Admixed	0.2376	0.5697	0.1927	Admixed	0.1735	0.7844	0.0343	0.0078	Admixed
219	WOGBC&M	Llumeta12	SP	0.1141	0.8859	Q2	0.0576	0.7221	0.2203	Admixed	0.0134	0.948	0.0228	0.0158	Q2
220	WOGBC&M	Empeltre12	SP	0.0638	0.9362	Q2	0.0266	0.5143	0.4591	Admixed	0.013	0.8608	0.1172	0.009	Q2
221	WOGBC&M	Morrut	SP	0.1339	0.8661	Q2	0.0673	0.7275	0.2052	Admixed	0.0154	0.9608	0.0106	0.0132	Q2
222	WOGBC&M	Manzanilla de Lorca-8091	SP	0.3121	0.6879	Admixed	0.2721	0.4977	0.2302	Admixed	0.0039	0.3033	0.2959	0.3969	Admixed
223	WOGBC&M	Ayvalik12	TUR	0.0215	0.9785	Q2	0.0098	0.3185	0.6717	Admixed	0.0051	0.6788	0.3029	0.0132	Admixed
224	WOGBC&M	Beyaz Yaglik1	TUR	0.024	0.976	Q2	0.0101	0.2832	0.7067	Admixed	0.0057	0.6561	0.3275	0.0107	Admixed
225	WOGBC&M	Vallesa12	SP	0.1089	0.8911	Q2	0.0459	0.6646	0.2895	Admixed	0.0117	0.966	0.0177	0.0046	Q2
226	WOGBC&M	Amargoso12	SP	0.5981	0.4019	Admixed	0.5709	0.2699	0.1592	Admixed	0.5918	0.3551	0.0321	0.021	Admixed
227	WOGBC&M	Uovo di Piccione	ITA	0.3749	0.6251	Admixed	0.2212	0.0605	0.7183	Admixed	0.169	0.0786	0.7016	0.0508	Admixed
228	WOGBC&M	Redondilla de Logroño	SP	0.634	0.366	Admixed	0.6045	0.2878	0.1076	Admixed	0.6264	0.3054	0.0232	0.045	Admixed
229	WOGBC&M	Gemlik12	TUR	0.6373	0.3627	Admixed	0.6076	0.1972	0.1952	Admixed	0.6346	0.2582	0.0811	0.0261	Admixed
230	WOGBC&M	Erbek Yaglik1	TUR	0.6438	0.3562	Admixed	0.6208	0.2031	0.1761	Admixed	0.6397	0.2741	0.0646	0.0216	Admixed
231	WOGBC&M	Gemlik	TUR	0.6373	0.3627	Admixed	0.6075	0.1973	0.1952	Admixed	0.6347	0.258	0.0808	0.0266	Admixed
232	WOGBC&M	Royal de Calatayud12	SP	0.6305	0.3695	Admixed	0.5736	0.2744	0.152	Admixed	0.6016	0.3747	0.0126	0.0111	Admixed
233	WOGBC&M	Argudell12	SP	0.4692	0.5308	Admixed	0.368	0.547	0.085	Admixed	0.4222	0.5404	0.0069	0.0305	Admixed
234	WOGBC&M	Arroniz12	SP	0.7266	0.2734	Admixed	0.7017	0.1692	0.1291	Admixed	0.7233	0.2097	0.0503	0.0166	Admixed
235	WOGBC&M	Lucques12	FRA	0.5324	0.4676	Admixed	0.4535	0.3096	0.2369	Admixed	0.5009	0.3687	0.0836	0.0468	Admixed
236	WOGBC&M	Chalkidikis12	GRC	0.7393	0.2607	Admixed	0.6774	0.0443	0.2783	Admixed	0.6967	0.1103	0.1822	0.0107	Admixed
237	WOGBC&M	Pendolino12	ITA	0.4001	0.5999	Admixed	0.3168	0.6629	0.0203	Admixed	0.1427	0.0102	0.0095	0.8376	Q3
238	WOGBC&M	Leccino12	ITA	0.3285	0.6715	Admixed	0.2302	0.7496	0.0202	Admixed	0.035	0.0062	0.0081	0.9507	Q3
239	WOGBC&M	Leccino	ITA	0.3005	0.6995	Admixed	0.2079	0.767	0.0251	Admixed	0.0581	0.0084	0.0115	0.922	Q3
240	WOGBC&M	Morisca de Mancor1	SP	0.5361	0.4639	Admixed	0.4966	0.3602	0.1432	Admixed	0.5221	0.3353	0.0358	0.1069	Admixed
241	WOGBC&M	Patronet12	SP	0.469	0.531	Admixed	0.422	0.3031	0.2749	Admixed	0.455	0.4595	0.0617	0.0237	Admixed
242	WOGBC&M	Merhavia12	ISR	0.6416	0.3584	Admixed	0.5929	0.0407	0.3664	Admixed	0.6026	0.1107	0.2739	0.0128	Admixed
243	WOGBC&M	Gjykatesi1	ALB	0.4166	0.5834	Admixed	0.3423	0.4224	0.2353	Admixed	0.004	0.369	0.2802	0.3468	Admixed
244	WOGBC&M	Grosal Vimbodí1	SP	0.2099	0.7901	Admixed	0.1013	0.5209	0.3778	Admixed	0.0874	0.369	0.2958	0.2478	Admixed
245	WOGBC&M	Toffahi-10001	SYR	0.1575	0.8425	Q2	0.0287	0.0157	0.9556	Q3	0.0306	0.17	0.7923	0.0071	Admixed
246	WOGBC&M	Racimal de Jaén1	SP	0.9786	0.0214	Q1	0.9786	0.009	0.0124	Q1	0.984	0.005	0.0064	0.0046	Q1
247	WOGBC&M	Salgar Redondo1	SP	0.9179	0.0821	Q1	0.9172	0.0342	0.0486	Q1	0.9218	0.0404	0.0326	0.0052	Q1
248	WOGBC&M	Limoncillo12	SP	0.9598	0.0402	Q1	0.9603	0.0219	0.0178	Q1	0.9702	0.0158	0.009	0.005	Q1
249	WOGBC&M	Alfafara	SP	0.982	0.018	Q1	0.9822	0.008	0.0098	Q1	0.9856	0.005	0.0054	0.004	Q1
250	WOGBC&M	Racimal12	SP	0.9768	0.0232	Q1	0.9756	0.0106	0.0138	Q1	0.9815	0.0052	0.0074	0.0059	Q1
251	WOGBC&M	Chorruo de Castro del Río-3611	SP	0.9795	0.0205	Q1	0.9802	0.0103	0.0095	Q1	0.9846	0.0053	0.0048	0.0053	Q1
252	WOGBC&M	Kiraz1	TUR	0.3518	0.6482	Admixed	0.2486	0.2517	0.4998	Admixed	0.0116	0.2166	0.5355	0.2363	Admixed
253	WOGBC&M	Kalinjot12	ALB	0.2343	0.7657	Admixed	0.2031	0.5863	0.2106	Admixed	0.1292	0.835	0.0248	0.011	Q2
254	WOGBC&M	Canetera12	SP	0.0516	0.9484	Q2	0.0267	0.5036	0.4697	Admixed	0.0158	0.8617	0.1161	0.0064	Q2
255	WOGBC&M	Sevillana de Abla	SP	0.976	0.024	Q1	0.9758	0.0106	0.0136	Q1	0.9815	0.0057	0.0069	0.0059	Q1
256	WOGBC&M	Cañivano Negro	SP	0.977	0.023	Q1	0.9768	0.0106	0.0126	Q1	0.9823	0.0057	0.0064	0.0056	Q1
257	WOGBC&M	Nevadillo Blanco de Jaén1	SP	0.968	0.032	Q1	0.9682	0.0131	0.0187	Q1	0.9764	0.0077	0.0097	0.0062	Q1
258	WOGBC&M	Mollar Basto1	SP	0.9799	0.0201	Q1	0.9806	0.0097	0.0097	Q1	0.9848	0.005	0.0053	0.0049	Q1
259	WOGBC&M	Tempranillo de Yeste12	SP	0.2119	0.7881	Admixed	0.1911	0.2236	0.5853	Admixed	0.1356	0.5463	0.3101	0.008	Admixed
260	WOGBC&M	Lechín de Sevilla	SP	0.577	0.423	Admixed	0.5548	0.3764	0.0688	Admixed	0.5345	0.4525	0.0081	0.0049	Admixed
261	WOGBC&M	Lechín de Sevilla12	SP	0.6217	0.3783	Admixed	0.5986	0.341	0.0604	Admixed	0.586	0.4006	0.0077	0.0057	Admixed
262	WOGBC&M	Redondilla de Grazalema1	SP	0.9805	0.0195	Q1	0.9805	0.0084	0.0111	Q1	0.9853	0.005	0.0057	0.004	Q1
263	WOGBC&M	Verdala12	SP	0.9602	0.0398	Q1	0.9553	0.0119	0.0328	Q1	0.9638	0.0099	0.0197	0.0066	Q1
264	WOGBC&M	Jlot1	SYR	0.4686	0.5314	Admixed	0.3793	0.3928	0.2279	Admixed	0.0047	0.2996	0.307	0.3887	Admixed
265	WOGBC&M	Jaropo12	SP	0.9777	0.0223	Q1	0.9766	0.01	0.0134	Q1	0.9824	0.005	0.007	0.0056	Q1
266	WOGBC&M	Cañivano Negro-551	SP	0.9768	0.0232	Q1	0.9773	0.0104	0.0123	Q1	0.9818	0.006	0.0065	0.0057	Q1
267	WOGBC&M	Valanolia	GRC	0.3122	0.6878	Admixed	0.1448	0.1979	0.6574	Admixed	0.1675	0.4163	0.4051	0.0111	Admixed
268	WOGBC&M	Valanolia12	GRC	0.3749	0.6251	Admixed	0.2284	0.207	0.5646	Admixed	0.2608	0.4115	0.3163	0.0114	Admixed
269	WOGBC&M	Valanolia	GRC	0.4404	0.5596	Admixed	0.3294	0.1335	0.5371	Admixed	0.35	0.3117	0.3229	0.0154	Admixed
270	WOGBC&M	Manzanilla del Piquito-2691	SP	0.5297	0.4703	Admixed	0.4118	0.3854	0.2028	Admixed	0.0137	0.295	0.3007	0.3906	Admixed
271	WOGBC&M	Sourani Red1	SYR	0.1634	0.8366	Q2	0.0563	0.0246	0.9191	Q3	0.0334	0.0297	0.921	0.0159	Q4
272	WOGBC&M	Beladi	LBN	0.1817	0.8183	Q2	0.0256	0.0128	0.9616	Q3	0.0125	0.01	0.9701	0.0074	Q4
273	WOGBC&M	Abou Choki-11261	SYR	0.2542	0.7458	Admixed	0.0758	0.0146	0.9096	Q3	0.0512	0.0178	0.9235	0.0075	Q4
274	WOGBC&M	Morona12	SP	0.9785	0.0215	Q1	0.9786	0.0096	0.0118	Q1	0.9837	0.006	0.006	0.0043	Q1
275	WOGBC&M	Kato Drys12	CYP	0.2674	0.7326	Admixed	0.0341	0.0127	0.9532	Q3	0.0166	0.0071	0.9689	0.0074	Q4
276	WOGBC&M	Cordobés de Arroyo de la Luz1	SP	0.9671	0.0329	Q1	0.9627	0.0113	0.026	Q1	0.9737	0.0075	0.0142	0.0046	Q1
277	WOGBC&M	Sayfi1	SYR	0.0481	0.9519	Q2	0.012	0.0111	0.9769	Q3	0.0067	0.0071	0.9795	0.0067	Q4
278	WOGBC&M	Sevillano de Jumilla12	SP	0.9805	0.0195	Q1	0.9811	0.0096	0.0093	Q1	0.9855	0.005	0.0049	0.0046	Q1
279	WOGBC&M	Mahati-10101	SYR	0.0336	0.9664	Q2	0.011	0.0107	0.9783	Q3	0.0075	0.0305	0.9556	0.0064	Q4
280	WOGBC&M	Doebli1	SYR	0.2932	0.7068	Admixed	0.0867	0.0196	0.8937	Q3	0.0574	0.0435	0.8818	0.0173	Q4
281	WOGBC&M	Khashabi1	SYR	0.3344	0.6656	Admixed	0.0619	0.0122	0.9259	Q3	0.0452	0.033	0.9146	0.0072	Q4
282	WOGBC&M	Morisca12	SP	0.9775	0.0225	Q1	0.9772	0.0099	0.0129	Q1	0.9831	0.0059	0.0064	0.0046	Q1
283	WOGBC&M	Pico Limón de Grazalema12	SP	0.9794	0.0206	Q1	0.9788	0.009	0.0122	Q1	0.9841	0.005	0.0063	0.0046	Q1
284	WOGBC&M	Royal de Cazorla12	SP	0.9782	0.0218	Q1	0.9786	0.0101	0.0113	Q1	0.9832	0.005	0.006	0.0058	Q1
285	WOGBC&M	Cirujal	SP	0.0407	0.9593	Q2	0.0128	0.015	0.9722	Q3	0.0075	0.2811	0.7062	0.0052	Admixed
286	WOGBC&M	Escarabajuelo de Úbeda12	SP	0.9082	0.0918	Q1	0.8803	0.0163	0.1034	Q1	0.8921	0.0257	0.0779	0.0043	Q1
287	WOGBC&M	Carrasqueño de Jumilla12	SP	0.9103	0.0897	Q1	0.9077	0.0419	0.0504	Q1	0.9159	0.034	0.0281	0.022	Q1
288	WOGBC&M	Gordal Sevillana	SP	0.9692	0.0308	Q1	0.9664	0.0149	0.0187	Q1	0.9753	0.0095	0.0108	0.0044	Q1
289	WOGBC&M	Gordal Sevillana12	SP	0.9835	0.0165	Q1	0.9827	0.0075	0.0098	Q1	0.9859	0.004	0.0055	0.0046	Q1
290	WOGBC&M	Gordal Sevillana	SP	0.982	0.018	Q1	0.977	0.0075	0.0155	Q1	0.9807	0.004	0.0107	0.0046	Q1
291	WOGBC&M		SP	0.9797	0.0203	Q1	0.9736	0.0075	0.0189	Q1	0.9792	0.004	0.0122	0.0046	Q1
292	WOGBC&M	Manzanillo de Cabra1	SP	0.8965	0.1035	Q1	0.8898	0.04	0.0702	Q1	0.8919	0.0244	0.0602	0.0235	Q1
293	WOGBC&M	Gordal de Vélez Rubio1	SP	0.9773	0.0227	Q1	0.9772	0.0104	0.0124	Q1	0.9829	0.0058	0.0064	0.0049	Q1
294	WOGBC&M	Safrawi1	SYR	0.0532	0.9468	Q2	0.0121	0.0104	0.9775	Q3	0.0072	0.0234	0.9643	0.0051	Q4
295	WOGBC&M	Memecik12	TUR	0.6855	0.3145	Admixed	0.5954	0.0724	0.3322	Admixed	0.6453	0.1673	0.1776	0.0097	Admixed
296	WOGBC&M	Habichuelero de Baena1	SP	0.9735	0.0265	Q1	0.9719	0.0106	0.0175	Q1	0.9791	0.0063	0.009	0.0056	Q1
297	WOGBC&M	Lemeño12	SP	0.9689	0.0311	Q1	0.9697	0.0145	0.0158	Q1	0.9775	0.0086	0.008	0.0059	Q1
298	WOGBC&M	Varudo	SP	0.9774	0.0226	Q1	0.9763	0.0102	0.0135	Q1	0.9819	0.0055	0.007	0.0056	Q1
299	WOGBC&M	Alfafara12	SP	0.982	0.018	Q1	0.9822	0.008	0.0098	Q1	0.9857	0.005	0.0053	0.004	Q1
300	WOGBC&M	Ocal-4271	SP	0.9523	0.0477	Q1	0.956	0.028	0.016	Q1	0.9642	0.017	0.0073	0.0115	Q1
301	WOGBC&M	Machorrón12	SP	0.9805	0.0195	Q1	0.9799	0.0086	0.0115	Q1	0.985	0.005	0.0057	0.0043	Q1
302	WOGBC&M	Abbadi	SYR	0.1505	0.8495	Q2	0.0219	0.009	0.9691	Q3	0.0126	0.0092	0.9735	0.0047	Q4
303	WOGBC&M	Hemblasi1	SYR	0.328	0.672	Admixed	0.2439	0.2997	0.4564	Admixed	0.005	0.2811	0.4364	0.2775	Admixed
304	WOGBC&M	Jlot-8411	SYR	0.1751	0.8249	Q2	0.0857	0.0162	0.8981	Q3	0.0657	0.0162	0.9132	0.0049	Q4
305	WOGBC&M	Olivo de Maura1	SP	0.6701	0.3299	Admixed	0.6314	0.0529	0.3157	Admixed	0.6287	0.1573	0.2038	0.0102	Admixed
306	WOGBC&M	Verdial de Badajoz	SP	0.9805	0.0195	Q1	0.9816	0.0093	0.0091	Q1	0.9855	0.005	0.005	0.0045	Q1
307	WOGBC&M	Verdial de Badajoz	SP	0.981	0.019	Q1	0.9818	0.009	0.0092	Q1	0.9857	0.005	0.005	0.0043	Q1
308	WOGBC&M		SP	0.9805	0.0195	Q1	0.9817	0.0092	0.0091	Q1	0.9856	0.005	0.005	0.0044	Q1
309	WOGBC&M	Zard12	IRA	0.0918	0.9082	Q2	0.0155	0.0114	0.9731	Q3	0.0076	0.0106	0.9768	0.005	Q4
310	WOGBC&M	Gordal de Hellín12	SP	0.9785	0.0215	Q1	0.9783	0.0092	0.0125	Q1	0.9837	0.005	0.0067	0.0046	Q1
311	WOGBC&M		SP	0.9795	0.0205	Q1	0.9792	0.0093	0.0115	Q1	0.9844	0.005	0.006	0.0046	Q1
312	WOGBC&M	Trylia -9921	SYR	0.4501	0.5499	Admixed	0.3662	0.4155	0.2183	Admixed	0.0044	0.2993	0.3001	0.3962	Admixed
313	WOGBC&M	Changlot Real12	SP	0.8053	0.1947	Q1	0.7615	0.0331	0.2054	Admixed	0.78	0.0422	0.1622	0.0156	Admixed
314	WOGBC&M	Manzanilla de Lorca-808 -11	SP	0.5115	0.4885	Admixed	0.4022	0.3949	0.2029	Admixed	0.0067	0.298	0.2996	0.3957	Admixed
315	WOGBC&M	Cornicabra de Jerez Caballeros12	SP	0.9213	0.0787	Q1	0.9113	0.0256	0.0631	Q1	0.9239	0.0315	0.0373	0.0073	Q1
316	WOGBC&M	Castellana12	SP	0.9803	0.0197	Q1	0.9801	0.009	0.0109	Q1	0.9847	0.005	0.0057	0.0046	Q1
317	WOGBC&M	Cordovil de Castelo Branço1	SP	0.982	0.018	Q1	0.9823	0.0088	0.0089	Q1	0.9857	0.005	0.0047	0.0046	Q1
318	WOGBC&M	Enagua de Arenas12	SP	0.9819	0.0181	Q1	0.9821	0.009	0.0089	Q1	0.9857	0.005	0.0047	0.0046	Q1
319	WOGBC&M	Carrasquillo12	SP	0.9805	0.0195	Q1	0.9795	0.0089	0.0116	Q1	0.984	0.005	0.0064	0.0046	Q1
320	WOGBC&M	Cornicabra de Mérida12	SP	0.7018	0.2982	Admixed	0.702	0.2448	0.0532	Admixed	0.6962	0.2886	0.0088	0.0064	Admixed
321	WOGBC&M	Domat12	TUR	0.3529	0.6471	Admixed	0.1533	0.0125	0.8342	Q3	0.1062	0.0431	0.8441	0.0066	Q4
322	WOGBC&M	Manzanilla de Sevilla12	SP	0.9709	0.0291	Q1	0.9708	0.0158	0.0134	Q1	0.9764	0.0067	0.0067	0.0102	Q1
323	WOGBC&M	Manzanilla de Sevilla	SP	0.9791	0.0209	Q1	0.9793	0.0105	0.0102	Q1	0.9839	0.005	0.0053	0.0058	Q1
324	WOGBC&M	Dulzal12	SP	0.978	0.022	Q1	0.9778	0.0111	0.0111	Q1	0.9818	0.0054	0.0057	0.0071	Q1
325	WOGBC&M	Manzanilla de Sevilla	SP	0.978	0.022	Q1	0.9787	0.011	0.0103	Q1	0.9824	0.0054	0.0057	0.0065	Q1
326	WOGBC&M	Manzanilla de Sevilla	SP	0.978	0.022	Q1	0.9788	0.011	0.0102	Q1	0.9824	0.0054	0.0057	0.0065	Q1
327	WOGBC&M		SP	0.9784	0.0216	Q1	0.9786	0.0107	0.0107	Q1	0.9829	0.0052	0.0057	0.0062	Q1
328	WOGBC&M	Verdale12	FRA	0.6906	0.3094	Admixed	0.6692	0.2116	0.1192	Admixed	0.6818	0.2832	0.0244	0.0106	Admixed
329	WOGBC&M	Grosal de Cieza12	SP	0.9815	0.0185	Q1	0.9817	0.0089	0.0094	Q1	0.986	0.005	0.0047	0.0043	Q1
330	WOGBC&M	Ocal12	SP	0.977	0.023	Q1	0.9768	0.0102	0.013	Q1	0.9826	0.0056	0.0066	0.0052	Q1
331	WOGBC&M	Ocal	SP	0.9751	0.0249	Q1	0.9729	0.0105	0.0166	Q1	0.9803	0.0057	0.009	0.005	Q1
332	WOGBC&M	Ocal	SP	0.977	0.023	Q1	0.9769	0.0101	0.013	Q1	0.9822	0.0057	0.0067	0.0054	Q1
333	WOGBC&M	Ocal	SP	0.9143	0.0857	Q1	0.9083	0.0391	0.0526	Q1	0.918	0.0225	0.0307	0.0288	Q1
335	WOGBC&M	Cordovil de Serpa	PRT	0.9786	0.0214	Q1	0.9783	0.0103	0.0114	Q1	0.9839	0.0051	0.0061	0.0049	Q1
336	WOGBC&M	Cordovil de Serpa12	PRT	0.9795	0.0205	Q1	0.9796	0.0104	0.01	Q1	0.9843	0.0052	0.0052	0.0053	Q1
337	WOGBC&M	Manzanilla de Sevilla	SP	0.9786	0.0214	Q1	0.9791	0.0107	0.0102	Q1	0.9836	0.0054	0.0051	0.0059	Q1
338	WOGBC&M	Zaity -7881	SYR	0.0215	0.9785	Q2	0.0126	0.5134	0.474	Admixed	0.0064	0.405	0.2805	0.3081	Admixed
339	WOGBC&M	Kotruvsi12	ALB	0.0359	0.9641	Q2	0.0189	0.3891	0.592	Admixed	0.0089	0.7349	0.2459	0.0103	Admixed
340	WOGBC&M	Manzanilla Prieta12	SP	0.9329	0.0671	Q1	0.9255	0.0187	0.0558	Q1	0.9343	0.0172	0.0385	0.01	Q1
341	WOGBC&M	Llorón de Atarfe12	SP	0.9801	0.0199	Q1	0.9796	0.0098	0.0106	Q1	0.984	0.005	0.0057	0.0053	Q1
342	WOGBC&M	Forastera de Tortosa1	SP	0.4672	0.5328	Admixed	0.3975	0.3762	0.2263	Admixed	0.4626	0.4692	0.0483	0.02	Admixed
343	WOGBC&M	Majhol-10591	SYR	0.4244	0.5756	Admixed	0.2204	0.0171	0.7625	Admixed	0.1171	0.0095	0.8595	0.0139	Q4
344	WOGBC&M	Borriolenca12	SP	0.5003	0.4997	Admixed	0.4669	0.3307	0.2024	Admixed	0.4378	0.5242	0.0314	0.0067	Admixed
345	WOGBC&M	Manzanilla del Piquito12	SP	0.9782	0.0218	Q1	0.9775	0.0097	0.0128	Q1	0.9835	0.005	0.0064	0.0051	Q1
346	WOGBC&M	De Sal1	SP	0.724	0.276	Admixed	0.6621	0.2105	0.1274	Admixed	0.4465	0.1642	0.1914	0.1979	Admixed
347	WOGBC&M	Negro del Carpio12	SP	0.9803	0.0197	Q1	0.9797	0.009	0.0113	Q1	0.9846	0.005	0.0058	0.0046	Q1
348	WOGBC&M	Pavo12	SP	0.9779	0.0221	Q1	0.9771	0.0105	0.0124	Q1	0.9827	0.0057	0.0064	0.0052	Q1
349	WOGBC&M	Pecoso	SP	0.968	0.032	Q1	0.968	0.0132	0.0188	Q1	0.9759	0.0078	0.0101	0.0062	Q1
350	WOGBC&M	Corralones de Andujar-7901	SP	0.9527	0.0473	Q1	0.9487	0.0146	0.0367	Q1	0.9541	0.0119	0.023	0.011	Q1
351	WOGBC&M	Pajarero12	SP	0.9811	0.0189	Q1	0.9805	0.009	0.0105	Q1	0.9844	0.005	0.0057	0.0049	Q1
352	WOGBC&M	Picudo12	SP	0.9782	0.0218	Q1	0.9772	0.0099	0.0129	Q1	0.9831	0.005	0.007	0.0049	Q1
353	WOGBC&M	Picudo	SP	0.9785	0.0215	Q1	0.9793	0.0099	0.0108	Q1	0.9843	0.0051	0.0057	0.0049	Q1
354	WOGBC&M	Escarabajuelo de Posadas12	SP	0.9795	0.0205	Q1	0.9801	0.01	0.0099	Q1	0.9848	0.005	0.005	0.0052	Q1
355	WOGBC&M	Curivell12	SP	0.5925	0.4075	Admixed	0.5735	0.381	0.0455	Admixed	0.5461	0.418	0.0105	0.0254	Admixed
356	WOGBC&M	Imperial de Jaén1	SP	0.9786	0.0214	Q1	0.9785	0.0103	0.0112	Q1	0.9835	0.0052	0.0057	0.0056	Q1
357	WOGBC&M	Manzanilla de Almería12	SP	0.9815	0.0185	Q1	0.9808	0.008	0.0112	Q1	0.9853	0.005	0.0057	0.004	Q1
358	WOGBC&M	Pajarera	SP	0.5091	0.4909	Admixed	0.3945	0.3933	0.2122	Admixed	0.0087	0.295	0.2998	0.3965	Admixed
359	WOGBC&M	Nevado Azul12	SP	0.9304	0.0696	Q1	0.9047	0.0111	0.0842	Q1	0.9086	0.0072	0.0786	0.0056	Q1
360	WOGBC&M	Manzanilla de Montefrío12	SP	0.9813	0.0187	Q1	0.9814	0.009	0.0096	Q1	0.9853	0.005	0.0049	0.0048	Q1
361	WOGBC&M	Chorruo12	SP	0.98	0.02	Q1	0.9806	0.0099	0.0095	Q1	0.9854	0.0053	0.0047	0.0046	Q1
362	WOGBC&M	Nevadillo de Santisteban Pto	SP	0.968	0.032	Q1	0.9686	0.0133	0.0181	Q1	0.9767	0.0077	0.0094	0.0062	Q1
363	WOGBC&M	Khalkhali1	SYR	0.112	0.888	Q2	0.0197	0.052	0.9283	Q3	0.0105	0.1105	0.8705	0.0085	Q4
364	WOGBC&M	Maarri1	SYR	0.4232	0.5768	Admixed	0.1008	0.01	0.8892	Q3	0.0374	0.0056	0.9508	0.0062	Q4
365	WOGBC&M	Karamani1	SYR	0.2303	0.7697	Admixed	0.0219	0.0085	0.9696	Q3	0.0104	0.0064	0.9796	0.0036	Q4
366	WOGBC&M	Olivo de Mancha Real12	SP	0.976	0.024	Q1	0.9736	0.009	0.0174	Q1	0.9803	0.005	0.0101	0.0046	Q1
367	WOGBC&M	Gaydoyrelia1	GRC	0.5723	0.4277	Admixed	0.3599	0.0205	0.6196	Admixed	0.2515	0.0137	0.7201	0.0147	Admixed
368	WOGBC&M	Negrillo de Arjona	SP	0.9777	0.0223	Q1	0.9757	0.0092	0.0151	Q1	0.9825	0.005	0.0079	0.0046	Q1
369	WOGBC&M	Verdial de Vélez-Málaga-511	SP	0.6023	0.3977	Admixed	0.5387	0.2931	0.1683	Admixed	0.2381	0.254	0.2507	0.2572	Admixed
370	WOGBC&M	Zaity12	SYR	0.3562	0.6438	Admixed	0.1104	0.0099	0.8797	Q3	0.0409	0.0056	0.9471	0.0064	Q4
371	WOGBC&M	Shami	SYR	0.1707	0.8293	Q2	0.0375	0.0143	0.9482	Q3	0.013	0.0069	0.9692	0.0109	Q4
372	WOGBC&M	Uslu12	TUR	0.4302	0.5698	Admixed	0.2556	0.0499	0.6946	Admixed	0.1828	0.0375	0.7591	0.0206	Admixed
373	WOGBC&M	Villalonga	SP	0.5531	0.4469	Admixed	0.4676	0.2379	0.2946	Admixed	0.4712	0.1595	0.242	0.1273	Admixed
374	WOGBC&M	Klon-14-1081-21	ALB	0.2519	0.7481	Admixed	0.1048	0.2717	0.6235	Admixed	0.0999	0.4371	0.44	0.023	Admixed
375	WOGBC&M	Agouromanakolia1	GRC	0.0675	0.9325	Q2	0.0285	0.3687	0.6028	Admixed	0.0206	0.6751	0.2462	0.0581	Admixed
376	WOGBC&M	Bouteillan12	FRA	0.6127	0.3873	Admixed	0.53	0.0615	0.4085	Admixed	0.5499	0.1489	0.2902	0.011	Admixed
377	WOGBC&M	Mollar de Cieza	SP	0.979	0.021	Q1	0.9791	0.0103	0.0106	Q1	0.9837	0.0054	0.0057	0.0052	Q1
378	WOGBC&M	Cipresino12	ITA	0.0931	0.9069	Q2	0.0511	0.6582	0.2907	Admixed	0.0457	0.8853	0.053	0.016	Q2
379	WOGBC&M	Kalokerida12	GRC	0.6174	0.3826	Admixed	0.6084	0.3269	0.0647	Admixed	0.6237	0.3259	0.0128	0.0376	Admixed
380	WOGBC&M	Kato Drys	CYP	0.3002	0.6998	Admixed	0.0402	0.011	0.9488	Q3	0.0191	0.0064	0.968	0.0065	Q4
381	WOGBC&M	Negrillo de Iznalloz12	SP	0.9795	0.0205	Q1	0.9798	0.0096	0.0106	Q1	0.9843	0.0054	0.0057	0.0046	Q1
382	WOGBC&M	Cornicabra12	SP	0.9793	0.0207	Q1	0.9788	0.0097	0.0115	Q1	0.9839	0.005	0.0061	0.005	Q1
383	WOGBC&M	Salonenque12	FRA	0.3646	0.6354	Admixed	0.2728	0.0393	0.6879	Admixed	0.2655	0.1644	0.5399	0.0301	Admixed
384	WOGBC&M	Azapa	AME	0.976	0.024	Q1	0.9752	0.0103	0.0145	Q1	0.982	0.006	0.0074	0.0046	Q1
385	WOGBC&M	Alameño de Montilla12	SP	0.9804	0.0196	Q1	0.9795	0.0092	0.0113	Q1	0.9843	0.005	0.0058	0.0049	Q1
386	WOGBC&M	Alameño de Montilla	SP	0.98	0.02	Q1	0.9798	0.0096	0.0106	Q1	0.9843	0.005	0.0057	0.005	Q1
387	WOGBC&M	Alameño de Montilla	SP	0.9788	0.0212	Q1	0.9794	0.0104	0.0102	Q1	0.9833	0.0051	0.0057	0.0059	Q1
388	WOGBC&M	Varudo	SP	0.9783	0.0217	Q1	0.9773	0.0098	0.0129	Q1	0.9834	0.0051	0.0066	0.0049	Q1
389	WOGBC&M	Caballo12	SP	0.9815	0.0185	Q1	0.9824	0.009	0.0086	Q1	0.9858	0.0052	0.0047	0.0043	Q1
390	WOGBC&M	Desconocida 14811	Unk	0.2871	0.7129	Admixed	0.2524	0.4185	0.3291	Admixed	0.006	0.3005	0.3026	0.3909	Admixed
391	WOGBC&M	Temprano1	SP	0.6524	0.3476	Admixed	0.6531	0.2793	0.0676	Admixed	0.6328	0.3468	0.0125	0.0079	Admixed
392	WOGBC&M	Ulliri i Bardhe i Tiranes1	ALB	0.0321	0.9679	Q2	0.0224	0.3631	0.6145	Admixed	0.009	0.6561	0.2366	0.0983	Admixed
393	WOGBC&M	Kaissy	SYR	0.4626	0.5374	Admixed	0.169	0.0226	0.8084	Q3	0.1128	0.0469	0.8289	0.0114	Q4
394	WOGBC&M	Tanche12	FRA	0.5429	0.4571	Admixed	0.5584	0.3855	0.0561	Admixed	0.5726	0.1621	0.0253	0.24	Admixed
395	WOGBC&M	Kerkiras1	GRC	0.0323	0.9677	Q2	0.0125	0.875	0.1125	Q2	0.0065	0.9623	0.0076	0.0236	Q2
396	WOGBC&M	Belluti	TUR	0.0388	0.9612	Q2	0.0102	0.0202	0.9696	Q3	0.0057	0.0284	0.9591	0.0068	Q4
397	WOGBC&M	Bolvino	SP	0.0321	0.9679	Q2	0.02	0.403	0.577	Admixed	0.0108	0.7285	0.2462	0.0145	Admixed
399	WOGBC&M	Mawi	SYR	0.032	0.968	Q2	0.012	0.0129	0.9751	Q3	0.0065	0.0088	0.9775	0.0072	Q4
400	WOGBC&M	Frantoio	ITA	0.0252	0.9748	Q2	0.0101	0.9781	0.0118	Q2	0.0047	0.0069	0.0051	0.9833	Q3
404	WOGBC&M		SP	0.981	0.019	Q1	0.9816	0.0095	0.0089	Q1	0.9857	0.005	0.0047	0.0046	Q1
405	WOGBC&M	Plementa Bjelica	HRV	0.6257	0.3743	Admixed	0.5924	0.2443	0.1632	Admixed	0.5958	0.3515	0.046	0.0067	Admixed
406	WOGBC&M	Manzanilla Cacereña	SP	0.9806	0.0194	Q1	0.9815	0.009	0.0095	Q1	0.9851	0.005	0.005	0.0049	Q1
407	WOGBC&M	Picholine Marocaine	MOR	0.9814	0.0186	Q1	0.9819	0.0096	0.0085	Q1	0.9859	0.005	0.0043	0.0048	Q1
409	WOGBC&M	Morrut	SP	0.0958	0.9042	Q2	0.0608	0.7535	0.1857	Admixed	0.0146	0.9612	0.011	0.0132	Q2
410	WOGBC&M	Uovo di Piccione	ITA	0.375	0.625	Admixed	0.2213	0.0608	0.7179	Admixed	0.1686	0.0788	0.702	0.0506	Admixed
413	WOGBC&M	Varudo	SP	0.9775	0.0225	Q1	0.975	0.0101	0.0149	Q1	0.9817	0.0056	0.0074	0.0053	Q1
415	WOGBC&M	Mignolo Cerretano	ITA	0.0336	0.9664	Q2	0.016	0.8317	0.1523	Q2	0.007	0.911	0.0093	0.0727	Q2
416	WOGBC&M	Ronde de la Ménara1	MOR	0.9664	0.0336	Q1	0.9608	0.028	0.0112	Q1	0.9569	0.0325	0.005	0.0056	Q1
417	WOGBC&M	Giarraffa	ITA	0.9691	0.0309	Q1	0.9686	0.0127	0.0187	Q1	0.9706	0.0075	0.0149	0.007	Q1
418	WOGBC&M	Ocal	SP	0.9669	0.0331	Q1	0.9697	0.0123	0.018	Q1	0.9757	0.0071	0.0103	0.0069	Q1
419	WOGBC&M	Adkam	SYR	0.1506	0.8494	Q2	0.0276	0.0123	0.9601	Q3	0.0153	0.0105	0.9668	0.0074	Q4
420	WOGBC&M	Giarraffa	ITA	0.9433	0.0567	Q1	0.9425	0.0136	0.0439	Q1	0.9339	0.0057	0.0438	0.0166	Q1
421	WOGBC&M	Remmani	LBN	0.1573	0.8427	Q2	0.0288	0.0145	0.9567	Q3	0.0286	0.1483	0.8151	0.0079	Q4
422	WOGBC&M	Bissani-5781	LBN	0.1179	0.8821	Q2	0.0257	0.0147	0.9596	Q3	0.0221	0.1986	0.7716	0.0077	Admixed
423	WOGBC&M	Giarraffa1	ITA	0.9783	0.0217	Q1	0.9778	0.0098	0.0124	Q1	0.982	0.005	0.0074	0.0056	Q1
424	WOGBC&M	Maurino	ITA	0.2995	0.7005	Admixed	0.1895	0.7921	0.0184	Admixed	0.0709	0.0076	0.0075	0.914	Q3
425	WOGBC&M	Ravece1	ITA	0.9232	0.0768	Q1	0.9183	0.0354	0.0463	Q1	0.9255	0.0279	0.0279	0.0187	Q1
426	WOGBC&M	Cirujal	SP	0.0265	0.9735	Q2	0.0101	0.016	0.9739	Q3	0.0057	0.2981	0.6904	0.0058	Admixed
427	WOGBC&M		SP	0.0285	0.9715	Q2	0.0105	0.0165	0.973	Q3	0.006	0.2959	0.6923	0.0058	Admixed
428	WOGBC&M	Cirujal	SP	0.0223	0.9777	Q2	0.0089	0.0179	0.9732	Q3	0.005	0.2794	0.7064	0.0092	Admixed
429	WOGBC&M	Cirujal	SP	0.0265	0.9735	Q2	0.0102	0.0158	0.974	Q3	0.0057	0.2982	0.6904	0.0057	Admixed
430	WOGBC&M	Cirujal	SP	0.0244	0.9756	Q2	0.0104	0.024	0.9656	Q3	0.0057	0.3092	0.6786	0.0065	Admixed
431	WOGBC&M	Kalokerida	GRC	0.588	0.412	Admixed	0.5817	0.359	0.0593	Admixed	0.587	0.3517	0.0149	0.0464	Admixed
432	WOGBC&M		ITA	0.5059	0.4941	Admixed	0.4955	0.4079	0.0965	Admixed	0.5121	0.3077	0.0435	0.1366	Admixed
433	WOGBC&M	Khnfse	SYR	0.1166	0.8834	Q2	0.0282	0.0144	0.9574	Q3	0.0142	0.006	0.9703	0.0095	Q4
434	WOGBC&M	Dritta di Moscufa1	ITA	0.0533	0.9467	Q2	0.0213	0.8251	0.1536	Q2	0.0102	0.9552	0.0195	0.0151	Q2
435	WOGBC&M	Sant Agostino	ITA	0.6937	0.3063	Admixed	0.6301	0.0292	0.3407	Admixed	0.6388	0.0909	0.2616	0.0087	Admixed
436	WOGBC&M	Beladi	LBN	0.1576	0.8424	Q2	0.0237	0.014	0.9623	Q3	0.0119	0.0144	0.9635	0.0102	Q4
437	WOGBC&M	Beladi	LBN	0.1637	0.8363	Q2	0.0363	0.0217	0.942	Q3	0.0188	0.0213	0.9518	0.0081	Q4
438	WOGBC&M	Beladi	LBN	0.1486	0.8514	Q2	0.0224	0.013	0.9646	Q3	0.0114	0.0144	0.9664	0.0078	Q4
439	WOGBC&M		LBN	0.1448	0.8552	Q2	0.0221	0.0125	0.9654	Q3	0.011	0.0098	0.9718	0.0074	Q4
440	WOGBC&M	Beladi	LBN	0.3054	0.6946	Admixed	0.0641	0.0132	0.9227	Q3	0.0257	0.009	0.9561	0.0092	Q4
441	WOGBC&M	Beladi	LBN	0.1345	0.8655	Q2	0.0222	0.0161	0.9617	Q3	0.0116	0.0167	0.9626	0.0091	Q4
442	WOGBC&M	Beladi	LBN	0.2516	0.7484	Admixed	0.0384	0.0147	0.9469	Q3	0.0186	0.0127	0.9579	0.0108	Q4
443	WOGBC&M	Khnfse1	SYR	0.2062	0.7938	Admixed	0.0468	0.0132	0.94	Q3	0.0215	0.0053	0.9638	0.0094	Q4
445	WOGBC&M	Idleb	SYR	0.2791	0.7209	Admixed	0.0639	0.0227	0.9134	Q3	0.03	0.0092	0.9428	0.018	Q4
446	WOGBC&M		GRC	0.0275	0.9725	Q2	0.0142	0.7965	0.1893	Admixed	0.0062	0.9786	0.009	0.0062	Q2
447	WOGBC&M	Meslala1	SP	0.9769	0.0231	Q1	0.9772	0.0103	0.0125	Q1	0.9818	0.0061	0.0067	0.0054	Q1
448	WOGBC&M	Idleb	SYR	0.3019	0.6981	Admixed	0.0686	0.0214	0.91	Q3	0.0316	0.008	0.9422	0.0182	Q4
449	WOGBC&M		ITA	0.3634	0.6366	Admixed	0.2717	0.0646	0.6637	Admixed	0.2774	0.2533	0.4618	0.0075	Admixed
450	WOGBC&M	Ogliarola del Vulture	ITA	0.0533	0.9467	Q2	0.0213	0.8173	0.1614	Q2	0.0106	0.9541	0.0205	0.0148	Q2
451	WOGBC&M	Chetoui	TUN	0.2549	0.7451	Admixed	0.1772	0.4421	0.3808	Admixed	0.192	0.753	0.0435	0.0115	Admixed
453	WOGBC&M	Chetoui	TUN	0.255	0.745	Admixed	0.1773	0.4421	0.3806	Admixed	0.1919	0.7531	0.0434	0.0116	Admixed
454	WOGBC&M		SP	0.9684	0.0316	Q1	0.9716	0.0131	0.0153	Q1	0.9777	0.0096	0.008	0.0047	Q1
455	WOGBC&M	Morisca	SP	0.968	0.032	Q1	0.9714	0.0133	0.0153	Q1	0.9773	0.0099	0.0082	0.0046	Q1
456	WOGBC&M		SP	0.978	0.022	Q1	0.9778	0.0111	0.0111	Q1	0.9818	0.0052	0.0057	0.0073	Q1
457	WOGBC&M	Atounsi Setif1	DZA	0.6418	0.3582	Admixed	0.591	0.1268	0.2822	Admixed	0.5908	0.053	0.1607	0.1955	Admixed
458	WOGBC&M		ITA	0.0473	0.9527	Q2	0.0239	0.8415	0.1346	Q2	0.0106	0.9666	0.0104	0.0124	Q2
459	WOGBC&M	Moraiolo	ITA	0.0472	0.9528	Q2	0.0238	0.8413	0.1349	Q2	0.0106	0.9666	0.0105	0.0123	Q2
460	WOGBC&M	Moraiolo	ITA	0.0474	0.9526	Q2	0.0238	0.8346	0.1416	Q2	0.0106	0.9661	0.0107	0.0126	Q2
461	WOGBC&M	Moraiolo	ITA	0.0505	0.9495	Q2	0.0245	0.8439	0.1316	Q2	0.0116	0.9595	0.0097	0.0192	Q2
462	WOGBC&M	Bosana	ITA	0.0547	0.9453	Q2	0.0269	0.8381	0.135	Q2	0.0114	0.9712	0.0099	0.0075	Q2
463	WOGBC&M	Atounsi Setif	DZA	0.6695	0.3305	Admixed	0.6207	0.1036	0.2757	Admixed	0.6216	0.049	0.166	0.1634	Admixed
464	WOGBC&M	Bosana	ITA	0.0546	0.9454	Q2	0.0265	0.8385	0.135	Q2	0.0112	0.9717	0.0095	0.0076	Q2
465	WOGBC&M	Ronde de Miliana	DZA	0.6551	0.3449	Admixed	0.6208	0.1921	0.187	Admixed	0.6409	0.2908	0.0565	0.0118	Admixed
466	WOGBC&M		HRV	0.7391	0.2609	Admixed	0.7213	0.2257	0.053	Admixed	0.7018	0.1183	0.0129	0.167	Admixed
467	WOGBC&M	Buga	HRV	0.7398	0.2602	Admixed	0.7213	0.2256	0.0531	Admixed	0.7019	0.1181	0.0127	0.1673	Admixed
468	WOGBC&M	Leccino	ITA	0.3281	0.6719	Admixed	0.2301	0.7498	0.0201	Admixed	0.0352	0.0062	0.0081	0.9505	Q3
469	WOGBC&M	Moresca	ITA	0.6188	0.3812	Admixed	0.5477	0.1041	0.3482	Admixed	0.5475	0.0558	0.2324	0.1643	Admixed
470	WOGBC&M	Moresca	ITA	0.6185	0.3815	Admixed	0.5456	0.0991	0.3553	Admixed	0.5396	0.0394	0.227	0.194	Admixed
471	WOGBC&M	Zaity	SYR	0.334	0.666	Admixed	0.1034	0.0106	0.886	Q3	0.0383	0.0063	0.9491	0.0063	Q4
472	WOGBC&M	Karamani	SYR	0.2037	0.7963	Admixed	0.0204	0.0096	0.97	Q3	0.0099	0.0069	0.9786	0.0046	Q4
473	WOGBC&M	Karamani	SYR	0.1801	0.8199	Q2	0.0206	0.0096	0.9698	Q3	0.0092	0.0069	0.9793	0.0046	Q4
474	WOGBC&M	Mawi	SYR	0.0327	0.9673	Q2	0.012	0.0136	0.9744	Q3	0.0066	0.0101	0.9761	0.0072	Q4
475	WOGBC&M	Zalmati-2991	TUN	0.0553	0.9447	Q2	0.0194	0.8636	0.117	Q2	0.0142	0.9663	0.0076	0.0119	Q2
476	WOGBC&M		CYP	0.2697	0.7303	Admixed	0.0341	0.0125	0.9534	Q3	0.0165	0.0072	0.9687	0.0076	Q4
477	WOGBC&M	Kato Drys	CYP	0.2756	0.7244	Admixed	0.0355	0.0113	0.9532	Q3	0.0168	0.0069	0.9701	0.0062	Q4
478	WOGBC&M	Kato Drys	CYP	0.2674	0.7326	Admixed	0.0346	0.0133	0.9521	Q3	0.0168	0.0078	0.9677	0.0077	Q4
479	WOGBC&M	Kato Drys	CYP	0.2687	0.7313	Admixed	0.0343	0.0127	0.953	Q3	0.0165	0.0071	0.9687	0.0077	Q4
480	WOGBC&M	Moresca1	ITA	0.5975	0.4025	Admixed	0.5252	0.1	0.3748	Admixed	0.4969	0.0384	0.2575	0.2071	Admixed
481	WOGBC&M		SP	0.969	0.031	Q1	0.9663	0.0168	0.0169	Q1	0.96	0.0092	0.0156	0.0152	Q1
482	WOGBC&M		SP	0.98	0.02	Q1	0.9795	0.0095	0.011	Q1	0.9843	0.005	0.0058	0.0049	Q1
483	WOGBC&M	Aguenaou1	DZA	0.9615	0.0385	Q1	0.9533	0.0227	0.024	Q1	0.9376	0.0163	0.0272	0.0189	Q1
484	WOGBC&M	Nocellara del Belice	ITA	0.5788	0.4212	Admixed	0.4937	0.3079	0.1984	Admixed	0.5584	0.3884	0.0308	0.0224	Admixed
485	WOGBC&M	Nocellara del Belice	ITA	0.5779	0.4221	Admixed	0.4869	0.309	0.204	Admixed	0.5574	0.391	0.0297	0.0219	Admixed
486	WOGBC&M	Passulunara	ITA	0.5454	0.4546	Admixed	0.4455	0.1797	0.3749	Admixed	0.4661	0.2188	0.2389	0.0762	Admixed
487	WOGBC&M		ITA	0.5692	0.4308	Admixed	0.537	0.3591	0.1039	Admixed	0.5738	0.3776	0.0191	0.0295	Admixed
488	WOGBC&M	Passulunara1	ITA	0.5847	0.4153	Admixed	0.4674	0.1139	0.4187	Admixed	0.4799	0.077	0.2981	0.1451	Admixed
489	WOGBC&M	Nocellara del Belice1	ITA	0.5905	0.4095	Admixed	0.5061	0.3028	0.191	Admixed	0.5715	0.3783	0.0284	0.0218	Admixed
490	WOGBC&M	Frantoio	ITA	0.0252	0.9748	Q2	0.0099	0.9784	0.0117	Q2	0.0047	0.0069	0.0051	0.9833	Q3
491	WOGBC&M	Frantoio	ITA	0.0251	0.9749	Q2	0.01	0.9782	0.0118	Q2	0.0047	0.0072	0.0051	0.983	Q3
492	WOGBC&M	Frantoio	ITA	0.0419	0.9581	Q2	0.018	0.9684	0.0136	Q2	0.0106	0.008	0.0072	0.9742	Q3
493	WOGBC&M	Frantoio	ITA	0.026	0.974	Q2	0.0106	0.9782	0.0112	Q2	0.007	0.0181	0.0071	0.9678	Q3
494	WOGBC&M	Ravece	ITA	0.9795	0.0205	Q1	0.9802	0.0096	0.0102	Q1	0.9847	0.0054	0.0053	0.0046	Q1
495	WOGBC&M	Toffahi-4861	EGY	0.3193	0.6807	Admixed	0.0857	0.0694	0.8449	Q3	0.0769	0.1234	0.7685	0.0313	Admixed
496	WOGBC&M	Masabi	SYR	0.16	0.84	Q2	0.0307	0.0226	0.9467	Q3	0.0271	0.1191	0.8382	0.0156	Q4
497	WOGBC&M	Rossello1	ITA	0.0374	0.9626	Q2	0.016	0.7915	0.1925	Admixed	0.0088	0.9385	0.0285	0.0242	Q2
498	WOGBC&M		ITA	0.0695	0.9305	Q2	0.0235	0.8503	0.1262	Q2	0.0137	0.4104	0.0101	0.5658	Admixed
499	WOGBC&M	Jlot	SYR	0.1041	0.8959	Q2	0.037	0.0222	0.9408	Q3	0.0197	0.0167	0.9544	0.0092	Q4
500	WOGBC&M	Jlot	SYR	0.1919	0.8081	Q2	0.0478	0.0216	0.9306	Q3	0.0258	0.0187	0.9462	0.0093	Q4
501	WOGBC&M	Jlot	SYR	0.1931	0.8069	Q2	0.0473	0.0172	0.9355	Q3	0.025	0.0113	0.9545	0.0092	Q4
502	WOGBC&M	Jlot	SYR	0.1903	0.8097	Q2	0.048	0.0358	0.9162	Q3	0.0258	0.0281	0.9366	0.0095	Q4
503	WOGBC&M	Morchiaio	ITA	0.0696	0.9304	Q2	0.0233	0.8507	0.126	Q2	0.0139	0.4101	0.0101	0.5659	Admixed
504	WOGBC&M	Morchiaio	ITA	0.0739	0.9261	Q2	0.0245	0.8521	0.1234	Q2	0.0134	0.4095	0.0095	0.5676	Admixed
505	WOGBC&M		ITA	0.0692	0.9308	Q2	0.0235	0.8503	0.1262	Q2	0.0137	0.4101	0.0102	0.566	Admixed
506	WOGBC&M	Morchiaio1	ITA	0.0695	0.9305	Q2	0.0233	0.8503	0.1264	Q2	0.0137	0.4104	0.0102	0.5657	Admixed
507	WOGBC&M	Morchiaio	ITA	0.0596	0.9404	Q2	0.0211	0.8503	0.1286	Q2	0.0119	0.4127	0.0127	0.5627	Admixed
508	WOGBC&M	Agrarez1	DZA	0.5189	0.4811	Admixed	0.4372	0.3655	0.1973	Admixed	0.1631	0.2601	0.2994	0.2774	Admixed
509	WOGBC&M	Aharoun1	DZA	0.472	0.528	admixed	0.3995	0.2856	0.3148	Admixed	0.4224	0.4574	0.1131	0.007	Admixed
510	WOGBC&M	Ahia Ousbaa1	DZA	0.2185	0.7815	Admixed	0.1449	0.354	0.5011	Admixed	0.1599	0.6811	0.1433	0.0157	Admixed
511	WOGBC&M	Aîmel1	DZA	0.0228	0.9772	Q2	0.0087	0.8649	0.1264	Q2	0.0053	0.9656	0.0133	0.0158	Q2
512	WOGBC&M	Akenane1	DZA	0.2768	0.7232	Admixed	0.2093	0.6188	0.1719	Admixed	0.2102	0.7407	0.0312	0.0179	Admixed
513	WOGBC&M	Akerma1	DZA	0.6114	0.3886	Admixed	0.5557	0.1265	0.3177	Admixed	0.5777	0.12	0.2152	0.087	Admixed
514	WOGBC&M	Bouchouk Lafayette1	DZA	0.5518	0.4482	Admixed	0.5289	0.2737	0.1974	Admixed	0.5548	0.3256	0.0673	0.0524	Admixed
515	WOGBC&M	Ifiri1	DZA	0.3415	0.6585	Admixed	0.2454	0.3997	0.3549	Admixed	0.2846	0.599	0.1073	0.0091	Admixed
516	WOGBC&M	Khadraya1	DZA	0.159	0.841	Q2	0.0843	0.4684	0.4473	Admixed	0.1075	0.65	0.2267	0.0159	Admixed
517	WOGBC&M	Neb J'mel-4521	DZA	0.047	0.953	Q2	0.0197	0.4066	0.5737	Admixed	0.0093	0.743	0.2148	0.0329	Admixed
518	WOGBC&M	Souidi1	DZA	0.0593	0.9407	Q2	0.0266	0.5128	0.4606	Admixed	0.0071	0.8656	0.12	0.0073	Q2
519	WOGBC&M	Teffah1	DZA	0.6647	0.3353	Admixed	0.6255	0.213	0.1614	Admixed	0.6607	0.2811	0.047	0.0112	Admixed
520	WOGBC&M	Zeboudj boudoudane1	DZA	0.0414	0.9586	Q2	0.015	0.8474	0.1376	Q2	0.0066	0.9307	0.0239	0.0388	Q2
521	WOGBC&M	Zeletni1	DZA	0.1647	0.8353	Q2	0.0755	0.5673	0.3573	Admixed	0.0683	0.773	0.1149	0.0438	Admixed
522	WOGBC&M	Istarska crnica1	HRV	0.054	0.946	Q2	0.0268	0.8185	0.1547	Q2	0.0171	0.6974	0.0308	0.2547	Admixed
523	WOGBC&M	Karbuncela1	HRV	0.6774	0.3226	Admixed	0.654	0.2238	0.1223	Admixed	0.6544	0.1377	0.0469	0.161	Admixed
524	WOGBC&M	Puntoza1	HRV	0.6105	0.3895	Admixed	0.5787	0.2418	0.1796	Admixed	0.5852	0.2301	0.0655	0.1192	Admixed
525	WOGBC&M	Simjaca1	HRV	0.4861	0.5139	Admixed	0.4645	0.4085	0.1271	Admixed	0.489	0.1944	0.0279	0.2888	Admixed
526	WOGBC&M	Velika Lastovka1	HRV	0.7158	0.2842	Admixed	0.6902	0.1987	0.1111	Admixed	0.7159	0.1689	0.0676	0.0476	Admixed
527	WOGBC&M	Abou Monkar1	EGY	0.3407	0.6593	Admixed	0.262	0.5838	0.1542	Admixed	0.0143	0.4617	0.2005	0.3235	Admixed
528	WOGBC&M	Aggezi Akse1	EGY	0.3073	0.6927	Admixed	0.1182	0.0155	0.8663	Q3	0.0593	0.023	0.9121	0.0056	Q4
529	WOGBC&M	Aggezi Oshime1	EGY	0.2004	0.7996	Q2	0.0622	0.0123	0.9255	Q3	0.0259	0.0196	0.9484	0.0061	Q4
530	WOGBC&M	Aggezi Shami1	EGY	0.4764	0.5236	Admixed	0.3003	0.0303	0.6695	Admixed	0.2251	0.039	0.7202	0.0157	Admixed
531	WOGBC&M	Baladi1	EGY	0.2323	0.7677	Admixed	0.1057	0.0678	0.8265	Q3	0.0637	0.1291	0.7664	0.0408	Admixed
532	WOGBC&M	Bez El Anza1	EGY	0.0475	0.9525	Q2	0.0205	0.5949	0.3846	Admixed	0.0143	0.8478	0.1237	0.0143	Q2
533	WOGBC&M	Cairo 71	EGY	0.5336	0.4664	Admixed	0.4189	0.5165	0.0646	Admixed	0.5046	0.4631	0.0085	0.0239	Admixed
534	WOGBC&M	El Lewa1	EGY	0.3281	0.6719	Admixed	0.0937	0.0333	0.873	Q3	0.0431	0.0519	0.9	0.005	Q4
535	WOGBC&M	El Salam1	EGY	0.078	0.922	Q2	0.0221	0.4625	0.5154	Admixed	0.0207	0.8754	0.0946	0.0093	Q2
536	WOGBC&M	Hamed1	EGY	0.1558	0.8442	Q2	0.0292	0.0131	0.9577	Q3	0.0166	0.0381	0.9385	0.0068	Q4
537	WOGBC&M	Kossiem1	EGY	0.5487	0.4513	Admixed	0.4982	0.4207	0.0811	Admixed	0.534	0.4457	0.0076	0.0127	Admixed
538	WOGBC&M	Maraki1	EGY	0.3494	0.6506	Admixed	0.1714	0.0556	0.773	Admixed	0.144	0.1029	0.7374	0.0157	Admixed
539	WOGBC&M	Meloky1	EGY	0.162	0.838	Q2	0.0557	0.0337	0.9106	Q3	0.0335	0.0707	0.8848	0.011	Q4
540	WOGBC&M	Sebhawy1	EGY	0.1396	0.8604	Q2	0.0403	0.4194	0.5403	Admixed	0.0328	0.6187	0.3397	0.0088	Admixed
541	WOGBC&M	Wateken1	EGY	0.2632	0.7368	Admixed	0.1409	0.2373	0.6217	Admixed	0.0877	0.2055	0.6615	0.0453	Admixed
542	WOGBC&M	Azeradj Tamokra	DZA	0.676	0.324	Admixed	0.5735	0.0833	0.3432	Admixed	0.631	0.2013	0.1615	0.0062	Admixed
543	WOGBC&M	Tebabs	SYR	0.4364	0.5636	Admixed	0.2568	0.0154	0.7279	Admixed	0.1898	0.0122	0.7892	0.0088	Admixed
544	WOGBC&M	Negral de Sabiñan-2551	SP	0.2482	0.7518	Admixed	0.1608	0.0635	0.7757	Admixed	0.1735	0.254	0.5603	0.0122	Admixed
545	WOGBC&M	Tempranillo de Yeste-2741	SP	0.9635	0.0365	Q1	0.9647	0.0209	0.0144	Q1	0.9726	0.0163	0.0068	0.0043	Q1
546	WOGBC&M	Varudo-2751	SP	0.979	0.021	Q1	0.9789	0.0091	0.012	Q1	0.9841	0.0053	0.0063	0.0043	Q1
547	WOGBC&M	Grossane-1941	FRA	0.7128	0.2872	Admixed	0.6605	0.19	0.1495	Admixed	0.6874	0.2577	0.0457	0.0093	Admixed
548	WOGBC&M	Karolia1	GRC	0.1218	0.8782	Q2	0.0403	0.1503	0.8094	Q3	0.0383	0.3751	0.5702	0.0164	Admixed
549	WOGBC&M	Karydolia1	GRC	0.3064	0.6936	Admixed	0.2445	0.2313	0.5242	Admixed	0.2512	0.4578	0.2695	0.0215	Admixed
550	WOGBC&M	Kothreiki1	GRC	0.0286	0.9714	Q2	0.0121	0.2026	0.7853	Admixed	0.0067	0.5524	0.4305	0.0104	Admixed
551	WOGBC&M	Koutsourelia1	GRC	0.0499	0.9501	Q2	0.0212	0.5839	0.3949	Admixed	0.0097	0.8841	0.0816	0.0246	Q2
552	WOGBC&M	Pikrolia1	GRC	0.1627	0.8373	Q2	0.1352	0.7535	0.1113	Admixed	0.1103	0.8291	0.0127	0.0479	Q2
553	WOGBC&M	Rachati-1811	GRC	0.0416	0.9584	Q2	0.0199	0.5481	0.432	Admixed	0.0086	0.9051	0.0734	0.0129	Q2
554	WOGBC&M	Vasilikada1	GRC	0.4793	0.5207	Admixed	0.4456	0.4787	0.0757	Admixed	0.4652	0.398	0.0126	0.1243	Admixed
555	WOGBC&M	Aitana1	ITA	0.0686	0.9314	Q2	0.0464	0.2722	0.6814	Admixed	0.0281	0.3823	0.465	0.1246	Admixed
556	WOGBC&M	Albatro1	ITA	0.1296	0.8704	Q2	0.0716	0.6798	0.2486	Admixed	0.053	0.4318	0.1185	0.3967	Admixed
557	WOGBC&M	Allora1	ITA	0.031	0.969	Q2	0.0127	0.9065	0.0808	Q2	0.0073	0.7205	0.006	0.2662	Admixed
558	WOGBC&M	Biancolilla-831	ITA	0.4593	0.5407	Admixed	0.4379	0.4755	0.0866	Admixed	0.4704	0.5037	0.0115	0.0144	Admixed
559	WOGBC&M	Bottone di gallo1	ITA	0.5345	0.4655	Admixed	0.4832	0.4226	0.0942	Admixed	0.5108	0.4542	0.024	0.011	Admixed
560	WOGBC&M	Brandofino1	ITA	0.4455	0.5545	Admixed	0.3746	0.1186	0.5069	Admixed	0.3973	0.2312	0.3525	0.019	Admixed
561	WOGBC&M	Calatina1	ITA	0.4639	0.5361	Admixed	0.4206	0.1957	0.3837	Admixed	0.3835	0.1774	0.3537	0.0853	Admixed
562	WOGBC&M	Cassanese1	ITA	0.3518	0.6482	Admixed	0.2769	0.2602	0.4628	Admixed	0.2825	0.453	0.2578	0.0066	Admixed
563	WOGBC&M	Castricianella rapparina1	ITA	0.1328	0.8672	Q2	0.0648	0.579	0.3562	Admixed	0.0622	0.836	0.088	0.0138	Q2
564	WOGBC&M	Cavalieri1	ITA	0.1001	0.8999	Q2	0.0304	0.4548	0.5148	Admixed	0.0232	0.6681	0.3023	0.0064	Admixed
565	WOGBC&M	Cerasuola1	ITA	0.3344	0.6656	Admixed	0.2275	0.4852	0.2873	Admixed	0.2525	0.6355	0.068	0.044	Admixed
566	WOGBC&M	Ciciarello1	ITA	0.0294	0.9706	Q2	0.0125	0.8176	0.1699	Q2	0.0059	0.9752	0.0122	0.0067	Q2
567	WOGBC&M	Cima di Melfi1	ITA	0.1769	0.8231	Q2	0.1133	0.8481	0.0386	Q2	0.0917	0.2719	0.0114	0.625	Admixed
568	WOGBC&M	Crastu1	ITA	0.2603	0.7397	Admixed	0.1267	0.4206	0.4527	Admixed	0.146	0.587	0.2157	0.0513	Admixed
569	WOGBC&M	Cucca1	ITA	0.0823	0.9177	Q2	0.0345	0.9328	0.0327	Q2	0.0142	0.1648	0.0098	0.8112	Q3
570	WOGBC&M	Cuoricino1	ITA	0.0343	0.9657	Q2	0.0151	0.358	0.627	Admixed	0.0088	0.5377	0.4215	0.032	Admixed
571	WOGBC&M	Dolce di Rossano1	ITA	0.0422	0.9578	Q2	0.0205	0.4376	0.5419	Admixed	0.0106	0.7761	0.1827	0.0306	Admixed
572	WOGBC&M	Emilia1	ITA	0.0428	0.9572	Q2	0.0214	0.7856	0.193	Admixed	0.0124	0.9228	0.0333	0.0315	Q2
573	WOGBC&M	Fasolona1	ITA	0.2167	0.7833	Admixed	0.1197	0.4049	0.4754	Admixed	0.1073	0.7467	0.1326	0.0134	Admixed
574	WOGBC&M	Gentile di chieti1	ITA	0.0222	0.9778	Q2	0.0125	0.7901	0.1974	Admixed	0.0073	0.8518	0.0482	0.0927	Q2
575	WOGBC&M	Intosso1	ITA	0.7323	0.2677	Admixed	0.6739	0.0418	0.2843	Admixed	0.6853	0.0903	0.2058	0.0186	Admixed
576	WOGBC&M	Lastrino1	ITA	0.4821	0.5179	Admixed	0.4047	0.3243	0.271	Admixed	0.3317	0.3721	0.2653	0.0308	Admixed
577	WOGBC&M	Lazzero1	ITA	0.5105	0.4895	Admixed	0.4833	0.3924	0.1243	Admixed	0.4342	0.312	0.1372	0.1166	Admixed
578	WOGBC&M	Lazzero di prata1	ITA	0.0261	0.9739	Q2	0.0108	0.8814	0.1078	Q2	0.0063	0.9414	0.0077	0.0446	Q2
579	WOGBC&M	Lumiaro1	ITA	0.5559	0.4441	Admixed	0.4452	0.1485	0.4064	Admixed	0.3899	0.192	0.3664	0.0517	Admixed
580	WOGBC&M	Madonna dell 'impruneta1	ITA	0.0907	0.9093	Q2	0.035	0.8479	0.1171	Q2	0.0223	0.8918	0.0102	0.0757	Q2
581	WOGBC&M	Mantonica1	ITA	0.0335	0.9665	Q2	0.0115	0.068	0.9205	Q3	0.0064	0.2865	0.6714	0.0357	Admixed
582	WOGBC&M	Maremmano1	ITA	0.038	0.962	Q2	0.0132	0.9354	0.0514	Q2	0.0077	0.47	0.0053	0.517	Admixed
583	WOGBC&M	Mignolo1	ITA	0.3426	0.6574	Admixed	0.2127	0.7688	0.0185	Admixed	0.0406	0.0333	0.0083	0.9178	Q3
584	WOGBC&M	Morchione1	ITA	0.093	0.907	Q2	0.0371	0.8382	0.1247	Q2	0.0226	0.9264	0.0143	0.0367	Q2
585	WOGBC&M	Morcone1	ITA	0.1609	0.8391	Q2	0.13	0.6447	0.2253	Admixed	0.0266	0.7603	0.1067	0.1065	Admixed
586	WOGBC&M	Morello a punta1	ITA	0.2277	0.7723	Admixed	0.2092	0.696	0.0948	Admixed	0.1675	0.391	0.0468	0.3947	Admixed
587	WOGBC&M	Nasitana Frutto Grosso1	ITA	0.4464	0.5536	Admixed	0.3393	0.2604	0.4002	Admixed	0.3948	0.3762	0.2135	0.0155	Admixed
588	WOGBC&M	Nerba1	ITA	0.4367	0.5633	Admixed	0.2499	0.032	0.7181	Admixed	0.1701	0.0318	0.7538	0.0443	Admixed
589	WOGBC&M	Ogliarola del Bradano1	ITA	0.0496	0.9504	Q2	0.0193	0.8907	0.09	Q2	0.0107	0.9486	0.0068	0.0339	Q2
590	WOGBC&M	Olivastra di Populonia1	ITA	0.0356	0.9644	Q2	0.0173	0.8335	0.1492	Q2	0.0094	0.9611	0.0189	0.0106	Q2
591	WOGBC&M	Olivo del Mulino1	ITA	0.5794	0.4206	Admixed	0.5338	0.275	0.1912	Admixed	0.5007	0.1337	0.0634	0.3022	Admixed
592	WOGBC&M	Olivo di Casavecchia1	ITA	0.396	0.604	Admixed	0.3129	0.671	0.0161	Admixed	0.3573	0.0236	0.0104	0.6087	Admixed
593	WOGBC&M	Olivo di Mandanici1	ITA	0.0473	0.9527	Q2	0.0156	0.7147	0.2697	Admixed	0.0053	0.9444	0.0412	0.0091	Q2
594	WOGBC&M	Olivo di San Lorenzo1	ITA	0.1455	0.8545	Q2	0.053	0.9229	0.0241	Q2	0.0123	0.0728	0.0123	0.9026	Q3
595	WOGBC&M	Ottobratica1	ITA	0.0314	0.9686	Q2	0.0153	0.7355	0.2492	Admixed	0.0066	0.9569	0.0279	0.0086	Q2
596	WOGBC&M	Pendolino-1621	ITA	0.2911	0.7089	Admixed	0.1999	0.7784	0.0217	Admixed	0.1022	0.0177	0.0072	0.8729	Q3
597	WOGBC&M	Piangente1	ITA	0.3136	0.6864	Admixed	0.2123	0.7696	0.0181	Admixed	0.042	0.0078	0.0083	0.9419	Q3
598	WOGBC&M	Pidicuddara1	ITA	0.3296	0.6704	Admixed	0.2415	0.578	0.1805	Admixed	0.3245	0.6371	0.0238	0.0146	Admixed
599	WOGBC&M	Ogliarola del Vulture1	ITA	0.0558	0.9442	Q2	0.0229	0.8128	0.1643	Q2	0.0104	0.9533	0.0209	0.0154	Q2
600	WOGBC&M	Razzaio1	ITA	0.0737	0.9263	Q2	0.0248	0.8514	0.1238	Q2	0.0158	0.3989	0.0107	0.5746	Admixed
601	WOGBC&M	Rossellino Cerretano1	ITA	0.0381	0.9619	Q2	0.0211	0.7663	0.2126	Admixed	0.0122	0.8422	0.1005	0.0452	Q2
602	WOGBC&M	Salicino1	ITA	0.442	0.558	Admixed	0.4168	0.492	0.0911	Admixed	0.4302	0.5352	0.0135	0.0211	Admixed
603	WOGBC&M	San Francesco1	ITA	0.1562	0.8438	Q2	0.1701	0.6461	0.1837	Admixed	0.1565	0.7842	0.0395	0.0199	Admixed
604	WOGBC&M	Santa Martinenga1	ITA	0.4493	0.5507	Admixed	0.3689	0.3625	0.2686	Admixed	0.2686	0.4158	0.2053	0.1103	Admixed
605	WOGBC&M	Cayon1	FRA	0.6991	0.3009	Admixed	0.5836	0.282	0.1344	Admixed	0.5985	0.3631	0.0296	0.0088	Admixed
606	WOGBC&M	Sinopolese1	ITA	0.2286	0.7714	Admixed	0.1663	0.5345	0.2991	Admixed	0.1309	0.0135	0.2619	0.5937	Admixed
607	WOGBC&M	Sivigliana da Olio1	ITA	0.2404	0.7596	Admixed	0.133	0.6454	0.2216	Admixed	0.0746	0.4827	0.1237	0.319	Admixed
608	WOGBC&M	Tonda Iblea1	ITA	0.4917	0.5083	Admixed	0.3598	0.0784	0.5618	Admixed	0.3958	0.1883	0.3989	0.0169	Admixed
609	WOGBC&M	Trillo1	ITA	0.4474	0.5526	Admixed	0.4247	0.5187	0.0566	Admixed	0.4208	0.2739	0.0181	0.2872	Admixed
610	WOGBC&M	Vaddarica1	ITA	0.2124	0.7876	Admixed	0.1181	0.5222	0.3597	Admixed	0.1737	0.768	0.0476	0.0107	Admixed
611	WOGBC&M	Berri Meslal-3971	MOR	0.5306	0.4694	Admixed	0.4737	0.4609	0.0654	Admixed	0.4105	0.5724	0.0073	0.0098	Admixed
612	WOGBC&M	Berri Meslal-5321	MOR	0.6391	0.3609	Admixed	0.592	0.3479	0.0601	Admixed	0.5442	0.3737	0.035	0.0471	Admixed
613	WOGBC&M	Bouchouika1	MOR	0.9688	0.0312	Q1	0.9613	0.0105	0.0282	Q1	0.9735	0.0073	0.0146	0.0046	Q1
614	WOGBC&M	Unkown-OT2-5371	MOR	0.1319	0.8681	Q2	0.0393	0.8542	0.1065	Q2	0.0182	0.9254	0.0103	0.0461	Q2
615	WOGBC&M	Unkown-VS1-5441	MOR	0.3943	0.6057	Admixed	0.2699	0.6359	0.0941	Admixed	0.1801	0.7962	0.0087	0.0151	Admixed
616	WOGBC&M	Unkown-VS5-5471	MOR	0.5511	0.4489	Admixed	0.4952	0.4463	0.0585	Admixed	0.4963	0.491	0.0054	0.0072	Admixed
617	WOGBC&M	Lentisca-2061	PRT	0.4269	0.5731	admixed	0.3701	0.4343	0.1955	Admixed	0.3809	0.5242	0.083	0.0119	Admixed
618	WOGBC&M	Madural-2081	PRT	0.9661	0.0339	Q1	0.9626	0.0152	0.0222	Q1	0.9718	0.0094	0.0129	0.0059	Q1
619	WOGBC&M	Mançanilha Algarvia1	PRT	0.5563	0.4437	Admixed	0.5297	0.2136	0.2567	Admixed	0.537	0.3526	0.0953	0.0151	Admixed
620	WOGBC&M	Negrita1	PRT	0.9791	0.0209	Q1	0.9795	0.011	0.0095	Q1	0.9837	0.0054	0.0051	0.0058	Q1
621	WOGBC&M	Redondal1	PRT	0.9792	0.0208	Q1	0.9793	0.01	0.0107	Q1	0.9828	0.005	0.0057	0.0065	Q1
622	WOGBC&M	Verdial transmontana1	PRT	0.9675	0.0325	Q1	0.9638	0.0116	0.0246	Q1	0.9749	0.0077	0.0125	0.0049	Q1
623	WOGBC&M	Samo1	SLV	0.5147	0.4853	Admixed	0.4963	0.38	0.1237	Admixed	0.5066	0.2668	0.0415	0.1851	Admixed
624	WOGBC&M	Štorta1	SLV	0.2584	0.7416	Admixed	0.2622	0.643	0.0948	Admixed	0.2291	0.0598	0.0567	0.6544	Admixed
625	WOGBC&M	Abbadi Abou Gabra-6101	SYR	0.1495	0.8505	Q2	0.0236	0.0103	0.9661	Q3	0.0116	0.0066	0.9772	0.0046	Q4
626	WOGBC&M	Abiad Min Omou1	SYR	0.8554	0.1446	Q1	0.7434	0.0089	0.2477	Admixed	0.7517	0.021	0.2233	0.004	Admixed
627	WOGBC&M	Abou Anaked1	SYR	0.1092	0.8908	Q2	0.0296	0.0232	0.9472	Q3	0.0144	0.0094	0.9632	0.013	Q4
628	WOGBC&M	Djlot Tadmori1	SYR	0.1499	0.8501	Q2	0.0932	0.7626	0.1442	Admixed	0.0442	0.9275	0.015	0.0133	Q2
629	WOGBC&M	Hemblasi-6011	SYR	0.2588	0.7412	Admixed	0.053	0.0113	0.9357	Q3	0.0174	0.0049	0.9705	0.0072	Q4
630	WOGBC&M	Heraktane1	SYR	0.2546	0.7454	Admixed	0.0904	0.0318	0.8778	Q3	0.0495	0.0339	0.8939	0.0227	Q4
631	WOGBC&M	Humaisi1	SYR	0.4181	0.5819	Admixed	0.3777	0.5355	0.0868	Admixed	0.3954	0.5891	0.0087	0.0068	Admixed
632	WOGBC&M	Rougette de Mitidja1	DZA	0.6987	0.3013	Admixed	0.5837	0.2824	0.1339	Admixed	0.5981	0.3634	0.0297	0.0088	Admixed
633	WOGBC&M	Karme1	SYR	0.0908	0.9092	Q2	0.044	0.7514	0.2046	Admixed	0.0276	0.1681	0.157	0.6473	Admixed
634	WOGBC&M	Kerdi1	SYR	0.2642	0.7358	Admixed	0.0424	0.014	0.9436	Q3	0.018	0.0079	0.9666	0.0075	Q4
635	WOGBC&M	Khalkhali-6291	SYR	0.4711	0.5289	Admixed	0.4412	0.4816	0.0772	Admixed	0.4856	0.4909	0.0071	0.0164	Admixed
636	WOGBC&M	Khashabi-6311	SYR	0.182	0.818	Q2	0.0846	0.0649	0.8504	Q3	0.0701	0.2398	0.6708	0.0193	Admixed
637	WOGBC&M	Khodieri1	SYR	0.269	0.731	Admixed	0.0315	0.0107	0.9578	Q3	0.0131	0.0076	0.9747	0.0046	Q4
638	WOGBC&M	Mahati-6151	SYR	0.1057	0.8943	Q2	0.0172	0.013	0.9698	Q3	0.0095	0.0079	0.9766	0.006	Q4
639	WOGBC&M	Mesyaf-6411	SYR	0.4641	0.5359	Admixed	0.2642	0.0154	0.7204	Admixed	0.1771	0.0067	0.8059	0.0103	Q4
640	WOGBC&M	Mesyaf-6621	SYR	0.1607	0.8393	Q2	0.0288	0.0142	0.957	Q3	0.0127	0.0131	0.9648	0.0094	Q4
641	WOGBC&M	Sukkare1	SYR	0.1346	0.8654	Q2	0.0302	0.0979	0.8719	Q3	0.0244	0.0368	0.8626	0.0762	Q4
642	WOGBC&M	Tarabelsi1	SYR	0.1051	0.8949	Q2	0.0359	0.2263	0.7378	Admixed	0.0135	0.4743	0.5006	0.0116	Admixed
643	WOGBC&M	Toffahi-6211	SYR	0.1212	0.8788	Q2	0.0174	0.0099	0.9727	Q3	0.0082	0.005	0.9812	0.0056	Q4
644	WOGBC&M	Barouni1	TUN	0.979	0.021	Q1	0.9784	0.0106	0.011	Q1	0.9833	0.0056	0.0057	0.0054	Q1
645	WOGBC&M	Chemchali1	TUN	0.1155	0.8845	Q2	0.0397	0.5373	0.423	Admixed	0.0427	0.827	0.1185	0.0118	Q2
646	WOGBC&M	Gerboui-2981	TUN	0.032	0.968	Q2	0.014	0.4995	0.4865	Admixed	0.0084	0.8306	0.1536	0.0074	Q2
647	WOGBC&M	Neb Jmel-2831	TUN	0.4715	0.5285	Admixed	0.4155	0.3392	0.2453	Admixed	0.3989	0.4685	0.1146	0.018	Admixed
648	WOGBC&M	Sayali1	TUN	0.5127	0.4873	Admixed	0.4788	0.4028	0.1184	Admixed	0.5087	0.4626	0.0208	0.0079	Admixed
649	WOGBC&M	Tounsi-4611	TUN	0.0567	0.9433	Q2	0.0244	0.6425	0.3331	Admixed	0.0152	0.9262	0.0424	0.0162	Q2
650	WOGBC&M	Azeboudj de Khirane1	DZA	0.0621	0.9379	Q2	0.0299	0.6933	0.2768	Admixed	0.0137	0.961	0.0169	0.0084	Q2
651	WOGBC&M	Hamra	DZA	0.1136	0.8864	Q2	0.0438	0.8333	0.1229	Q2	0.026	0.947	0.0085	0.0185	Q2
652	WOGBC&M	Dressi	TUN	0.4272	0.5728	Admixed	0.376	0.5362	0.0878	Admixed	0.4264	0.5538	0.0093	0.0105	Admixed
653	WOGBC&M	Unkown-OZ1-5381	MOR	0.5679	0.4321	Admixed	0.5194	0.4064	0.0742	Admixed	0.5075	0.4434	0.0232	0.0259	Admixed
654	WOGBC&M	Mohazam Abou Satl1	SYR	0.2606	0.7394	Admixed	0.06	0.0164	0.9236	Q3	0.0308	0.0118	0.9505	0.0069	Q4
655	WOGBC&M	Azeradj	DZA	0.5271	0.4729	Admixed	0.4352	0.1078	0.457	Admixed	0.4532	0.198	0.3206	0.0282	Admixed
656	WOGBC&M	Ferkani1	DZA	0.024	0.976	Q2	0.0109	0.5831	0.406	Admixed	0.0056	0.9409	0.0473	0.0062	Q2
657	WOGBC&M	Minekiri1	SYR	0.2664	0.7336	Admixed	0.044	0.0207	0.9353	Q3	0.0222	0.0102	0.9519	0.0157	Q4
658	WOGBC&M	Americano1	ITA	0.1522	0.8478	Q2	0.0553	0.9261	0.0186	Q2	0.0109	0.0528	0.0096	0.9267	Q3
659	WOGBC&M	Abunara1	ITA	0.6544	0.3456	Admixed	0.621	0.2406	0.1384	Admixed	0.6526	0.293	0.0351	0.0193	Admixed
660	WOGBC&M	Zael Al Muhra	SYR	0.032	0.968	Q2	0.0102	0.0131	0.9767	Q3	0.0052	0.0127	0.9774	0.0047	Q4
661	WOGBC&M	Mortellino1	ITA	0.0912	0.9088	Q2	0.0249	0.8734	0.1017	Q2	0.0114	0.9628	0.0071	0.0187	Q2
662	WOGBC&M	Cariasina1	ITA	0.535	0.465	Admixed	0.507	0.3927	0.1003	Admixed	0.5182	0.4501	0.021	0.0107	Admixed
663	WOGBC&M	Rossellino	ITA	0.0442	0.9558	Q2	0.0196	0.8488	0.1316	Q2	0.0098	0.9123	0.0159	0.062	Q2
664	WOGBC&M	Abbadi Helo1	SYR	0.044	0.956	Q2	0.0128	0.0188	0.9684	Q3	0.0075	0.0513	0.9312	0.01	Q4
665	WOGBC&M	Leccio Maremmano1	ITA	0.1007	0.8993	Q2	0.0406	0.8464	0.113	Q2	0.0127	0.9721	0.0053	0.0099	Q2
666	WOGBC&M	Maiatica di Ferrandina1	ITA	0.0301	0.9699	Q2	0.0179	0.318	0.6641	Admixed	0.0085	0.6385	0.2966	0.0564	Admixed
667	WOGBC&M	Maiatica di Ferrandina	ITA	0.0301	0.9699	Q2	0.0178	0.3293	0.6529	Admixed	0.0085	0.6554	0.2793	0.0568	Admixed
668	WOGBC&M	Unkown-VS2-5451	MOR	0.4972	0.5028	Admixed	0.4282	0.4899	0.0819	Admixed	0.4167	0.5704	0.0076	0.0053	Admixed
669	WOGBC&M	Dhokar1	TUN	0.1318	0.8682	Q2	0.0319	0.8583	0.1098	Q2	0.0157	0.9333	0.0105	0.0405	Q2
670	WOGBC&M	Aaleth	DZA	0.3051	0.6949	Admixed	0.2674	0.5642	0.1684	Admixed	0.2897	0.6285	0.0312	0.0506	Admixed
671	WOGBC&M	Confetto	ITA	0.4791	0.5209	Admixed	0.3952	0.276	0.3287	Admixed	0.1985	0.0498	0.2164	0.5352	Admixed
672	WOGBC&M	Confetto	ITA	0.4793	0.5207	Admixed	0.3949	0.2752	0.3299	Admixed	0.1991	0.0507	0.2151	0.5351	Admixed
673	WOGBC&M	Confetto1	ITA	0.4794	0.5206	Admixed	0.3995	0.289	0.3115	Admixed	0.2119	0.0876	0.2331	0.4675	Admixed
674	WOGBC&M	Confetto	ITA	0.3896	0.6104	Admixed	0.261	0.2978	0.4412	Admixed	0.103	0.0518	0.2944	0.5508	Admixed
675	WOGBC&M	Confetto	ITA	0.4489	0.5511	Admixed	0.3746	0.324	0.3014	Admixed	0.237	0.0798	0.1711	0.5121	Admixed
676	WOGBC&M	Nocellara Etnea1	ITA	0.3204	0.6796	Admixed	0.0789	0.0876	0.8336	Q3	0.0981	0.1802	0.7015	0.0203	Admixed
677	WOGBC&M	Nociara1	ITA	0.1834	0.8166	Q2	0.1431	0.7347	0.1222	Admixed	0.1593	0.7835	0.0215	0.0357	Admixed
678	WOGBC&M	Grossa di Spagna1	ITA	0.5281	0.4719	Admixed	0.335	0.0185	0.6465	Admixed	0.3055	0.0367	0.6453	0.0125	Admixed
679	WOGBC&M	Baid El Hamam1	EGY	0.3179	0.6821	Admixed	0.1021	0.0463	0.8516	Q3	0.058	0.0653	0.8546	0.0221	Q4
680	WOGBC&M	Tabelout1	DZA	0.028	0.972	Q2	0.0137	0.6889	0.2974	Admixed	0.0063	0.927	0.0444	0.0223	Q2
681	WOGBC&M	Giarfara1	ITA	0.5925	0.4075	Admixed	0.5013	0.302	0.1967	Admixed	0.5661	0.3881	0.0275	0.0183	Admixed
682	WOGBC&M	Giarfara	ITA	0.5606	0.4394	Admixed	0.4601	0.2896	0.2504	Admixed	0.5498	0.3783	0.0539	0.018	Admixed
683	WOGBC&M	Bed Al Iguel1	SYR	0.1492	0.8508	Q2	0.0216	0.0105	0.9679	Q3	0.0102	0.0053	0.978	0.0065	Q4
684	WOGBC&M	Craputea1	ITA	0.2857	0.7143	Admixed	0.1889	0.7859	0.0252	Admixed	0.0369	0.0302	0.0183	0.9146	Q3
685	WOGBC&M	Ornellaia1	ITA	0.3313	0.6687	Admixed	0.297	0.6655	0.0375	Admixed	0.3059	0.0548	0.037	0.6023	Admixed
5	GT		GT	0.0631	0.9369	Q2	0.0282	0.959	0.0128	Q2	0.0421	0.0618	0.0058	0.8903	Q3
11	GT		GT	0.0612	0.9388	Q2	0.0262	0.7144	0.2594	Admixed	0.0176	0.9164	0.0408	0.0252	Q2
12	GT		GT	0.2087	0.7913	Admixed	0.1173	0.8671	0.0156	Q2	0.0137	0.0049	0.0055	0.9759	Q3
41	GT		GT	0.43	0.57	Admixed	0.3957	0.5355	0.0688	Admixed	0.3436	0.1538	0.0276	0.475	Admixed
70	GT		GT	0.0224	0.9776	Q2	0.009	0.9821	0.0089	Q2	0.0044	0.0045	0.0043	0.9868	Q3
71	GT		GT	0.023	0.977	Q2	0.009	0.982	0.009	Q2	0.0044	0.0052	0.0042	0.9862	Q3
72	GT		GT	0.0271	0.9729	Q2	0.0102	0.9811	0.0087	Q2	0.005	0.0051	0.004	0.9859	Q3
73	GT		GT	0.0253	0.9747	Q2	0.0119	0.9766	0.0115	Q2	0.0108	0.0086	0.0109	0.9697	Q3
74	GT		GT	0.023	0.977	Q2	0.0092	0.9812	0.0096	Q2	0.0047	0.0132	0.005	0.9771	Q3
75	GT		GT	0.023	0.977	Q2	0.0092	0.9808	0.01	Q2	0.0046	0.006	0.005	0.9844	Q3
76	GT		GT	0.0235	0.9765	Q2	0.0097	0.9802	0.0101	Q2	0.0047	0.0054	0.0047	0.9852	Q3
77	GT		GT	0.0245	0.9755	Q2	0.0116	0.9771	0.0113	Q2	0.0108	0.0086	0.0107	0.9699	Q3
78	GT		GT	0.0225	0.9775	Q2	0.009	0.9803	0.0107	Q2	0.0044	0.006	0.0053	0.9843	Q3
79	GT		GT	0.0265	0.9735	Q2	0.01	0.9803	0.0097	Q2	0.0052	0.0082	0.005	0.9816	Q3
80	GT		GT	0.0225	0.9775	Q2	0.0091	0.9821	0.0088	Q2	0.0044	0.0044	0.0044	0.9868	Q3
81	GT		GT	0.0224	0.9776	Q2	0.009	0.9819	0.0091	Q2	0.0044	0.0054	0.0044	0.9858	Q3
82	GT		GT	0.025	0.975	Q2	0.0104	0.9791	0.0105	Q2	0.0048	0.0062	0.0053	0.9837	Q3
83	GT		GT	0.025	0.975	Q2	0.0104	0.9801	0.0095	Q2	0.0048	0.0054	0.0047	0.9851	Q3
84	GT		GT	0.0481	0.9519	Q2	0.0162	0.9731	0.0107	Q2	0.02	0.01	0.0057	0.9643	Q3
85	GT		GT	0.0579	0.9421	Q2	0.0249	0.9644	0.0107	Q2	0.0268	0.014	0.0046	0.9546	Q3
86	GT		GT	0.0738	0.9262	Q2	0.0658	0.8923	0.0419	Q2	0.0332	0.0057	0.0211	0.94	Q3
87	GT		GT	0.0383	0.9617	Q2	0.0131	0.9729	0.014	Q2	0.0071	0.1305	0.0063	0.8561	Q3
88	GT		GT	0.0257	0.9743	Q2	0.0103	0.9809	0.0088	Q2	0.0089	0.0089	0.0049	0.9773	Q3
89	GT		GT	0.16	0.84	Q2	0.0641	0.9184	0.0175	Q2	0.011	0.0049	0.0065	0.9776	Q3
90	GT		GT	0.1685	0.8315	Q2	0.0642	0.9203	0.0155	Q2	0.0132	0.0055	0.0059	0.9754	Q3
91	GT		GT	0.0434	0.9566	Q2	0.015	0.934	0.051	Q2	0.0078	0.2803	0.0062	0.7057	Admixed
92	GT		GT	0.0465	0.9535	Q2	0.0154	0.9351	0.0495	Q2	0.0082	0.2954	0.0058	0.6906	Admixed
93	GT		GT	0.0323	0.9677	Q2	0.0132	0.9363	0.0505	Q2	0.008	0.4445	0.0139	0.5336	Admixed
94	GT		GT	0.044	0.956	Q2	0.0143	0.9241	0.0616	Q2	0.0086	0.3075	0.0083	0.6756	Admixed
95	GT		GT	0.0611	0.9389	Q2	0.023	0.9086	0.0684	Q2	0.0162	0.3047	0.011	0.6681	Admixed
96	GT		GT	0.4154	0.5846	Admixed	0.3836	0.5521	0.0643	Admixed	0.349	0.1316	0.0299	0.4895	Admixed
97	GT		GT	0.033	0.967	Q2	0.0139	0.9063	0.0798	Q2	0.0075	0.6135	0.0079	0.3711	Admixed
98	GT		GT	0.4525	0.5475	Admixed	0.3633	0.6218	0.0149	Admixed	0.2	0.0082	0.0067	0.7851	Admixed
99	GT		GT	0.4524	0.5476	Admixed	0.3634	0.6215	0.0151	Admixed	0.1999	0.0083	0.0067	0.7851	Admixed
100	GT		GT	0.2409	0.7591	Admixed	0.1571	0.828	0.0149	Q2	0.0333	0.0054	0.0069	0.9544	Q3
101	GT		GT	0.1016	0.8984	Q2	0.0506	0.9301	0.0193	Q2	0.0101	0.0058	0.0073	0.9768	Q3
102	GT		GT	0.5991	0.4009	Admixed	0.5409	0.0669	0.3922	Admixed	0.5275	0.0449	0.3561	0.0715	Admixed
103	GT		GT	0.3185	0.6815	Admixed	0.2233	0.2924	0.4843	Admixed	0.2293	0.1124	0.495	0.1633	Admixed
104	GT		GT	0.0415	0.9585	Q2	0.0144	0.9647	0.0209	Q2	0.0075	0.1644	0.0086	0.8195	Q3
105	GT		GT	0.068	0.932	Q2	0.0221	0.9533	0.0246	Q2	0.0113	0.18	0.0094	0.7993	Admixed
106	GT		GT	0.3638	0.6362	Admixed	0.3313	0.5865	0.0822	Admixed	0.3075	0.1592	0.0351	0.4982	Admixed
107	GT		GT	0.3293	0.6707	Admixed	0.2094	0.4089	0.3817	Admixed	0.2462	0.4712	0.1944	0.0882	Admixed
108	GT		GT	0.3796	0.6204	Admixed	0.3275	0.5083	0.1642	Admixed	0.3065	0.1902	0.0733	0.43	Admixed
1According to SSR codes published by [32] for WOGBC&M databases and those from Table S4 for genotypes of the Garda Trentino area
2WOGBC&M: joint databse from the Worldwide Olive Germplasm Banks from Córdoba and Morocco [32].
3According with data published by [32]: ALB: Albania, AME: America, CYP: Cyprus, DZA: Algeria, EGY: Egypt, FRA: France, GRC: Greece, GT: Garda Trentino, HRV: Croatia, IRA: Iran, ITA: Italy, LBN: Lebanon, MOR: Morocco, PRT: Portugal, SLV: Slovenia, SP: Spain, SYR: Syria, TUN: Tunisia, TUR: Turkey and Unk: Unknown

## Sheet: Table S8
Table S8. Subpopulation assignment for samples within its putative geographic origin.
		K = 2				K=3					K=4
Origin	TOTAL	Q1	Q2	Admixed	% Admixed	Q1	Q2	Q3	Admixed	% Admixed	Q1	Q2	Q3	Q4	Admixed	% Admixed
ALB	9	0	6	3	0.333333	0	0	0	9	1	0	3	0	0	6	0.666667
AME	6	2	0	4	0.666667	2	0	0	4	0.666667	2	0	0	0	4	0.666667
CYP	6	0	0	6	1	0	0	6	0	0	0	0	6	0	0	0
DZA	27	1	10	16	0.592593	1	3	0	23	0.851852	1	7	0	0	19	0.703704
EGY	20	0	8	12	0.6	0	0	9	11	0.55	0	3	6	0	11	0.55
FRA	13	0	1	12	0.923077	0	0	0	13	1	0	0	0	0	13	1
GRC	25	0	12	13	0.52	0	4	1	20	0.8	0	9	0	0	16	0.64
HRV	14	0	3	11	0.785714	0	2	0	12	0.857143	0	0	0	0	14	1
IRA	5	0	5	0	0	0	0	5	0	0	0	0	5	0	0	0
ISR	3	0	0	3	1	0	0	0	3	1	0	0	0	0	3	1
ITA	146	5	70	71	0.486301	5	49	2	90	0.616438	5	33	0	24	84	0.575342
LBN	10	0	8	2	0.2	0	0	10	0	0	0	0	9	0	1	0.1
MOR	12	5	1	6	0.5	5	1	0	6	0.5	5	1	0	0	6	0.5
PRT	13	9	0	4	0.307692	9	0	0	4	0.307692	9	0	0	0	4	0.307692
SLV	2	0	0	2	1	0	0	0	2	1	0	0	0	0	2	1
SP	247	155	39	53	0.214575	154	4	11	78	0.315789	154	15	0	0	78	0.315789
SYR	79	1	40	38	0.481013	0	0	60	19	0.240506	0	1	59	0	19	0.240506
TUN	17	1	8	8	0.470588	1	3	0	13	0.764706	1	6	0	0	10	0.588235
TUR	17	0	8	9	0.529412	0	2	6	9	0.529412	0	2	5	0	10	0.588235
Unk	1	0	0	1	1	0	0	0	1	1	0	0	0	0	1	1
Garda Trentino	43	0	32	11	0.255814	0	33	0	10	0.232558	0	1	0	26	16	0.372093
TOTAL	715	179	251	285	-	177	101	110	327	-	177	81	90	50	317	-
